# Supplementary material for: Deep learning-based anomaly detection using one-dimensional convolutional neural networks (1D CNN) in machine centers (MCT) and computer numerical control (CNC) machines
Source: PeerJ Comput Sci. 2024 Oct 17;10:e2389. doi: 10.7717/peerj-cs.2389 (PMC11623112; doi:10.7717/peerj-cs.2389)
Supplement: Supplemental Information 4 — This Jupyter file contains our code where we implemented individual classifiers and hybrid models also. [file peerj-cs-10-2389-s004.ipynb]

# %% [code]
import warnings
warnings.filterwarnings('ignore')

import pandas as pd#
import numpy as np
import scipy as sp
import matplotlib
import os
import sklearn
from matplotlib import pyplot as plt
from sklearn.ensemble import RandomForestClassifier, RandomForestRegressor
from sklearn import metrics

import matplotlib.pyplot as plt
import tensorflow as tf
from sklearn import model_selection, svm
from sklearn.cluster import KMeans
from sklearn.ensemble import RandomForestClassifier, RandomForestRegressor
from sklearn import metrics
from sklearn.metrics import classification_report, average_precision_score, mean_squared_error
from sklearn.metrics import confusion_matrix
from sklearn.metrics import precision_recall_curve
from sklearn.metrics import accuracy_score
#from sklearn.cross_validation import cross_val_score
from sklearn.linear_model import LogisticRegression
from sklearn.linear_model import LinearRegression
from sklearn.multiclass import OneVsRestClassifier
from sklearn.neural_network import MLPClassifier
from sklearn.preprocessing import label_binarize
from sklearn.tree import DecisionTreeClassifier
from sklearn.neighbors import KNeighborsClassifier
from sklearn.discriminant_analysis import LinearDiscriminantAnalysis
from sklearn.naive_bayes import GaussianNB
from sklearn.naive_bayes import MultinomialNB
from sklearn.svm import SVC
from sklearn.metrics import r2_score
from sklearn.ensemble import AdaBoostRegressor
from sklearn.ensemble import GradientBoostingClassifier
from sklearn.ensemble import VotingClassifier
from sklearn.neural_network import MLPRegressor
from sklearn.model_selection import StratifiedKFold
from sklearn.model_selection import train_test_split
from sklearn import linear_model
from sklearn.metrics import mean_absolute_error
from sklearn.metrics import roc_curve, roc_auc_score


pd.set_option('display.max_rows', 500)
pd.set_option('display.max_columns', 500)
pd.set_option('display.width', 1000)

from sklearn.preprocessing import StandardScaler
from sklearn import preprocessing
from sklearn.tree import DecisionTreeRegressor
from sklearn.preprocessing import MinMaxScaler

#SMOTE and IMBLearn
from imblearn.over_sampling import SMOTE
from sklearn.pipeline import make_pipeline
from imblearn.pipeline import make_pipeline as imbalanced_make_pipeline
from imblearn.over_sampling import SMOTE
from imblearn.under_sampling import NearMiss
from imblearn.metrics import classification_report_imbalanced

from xgboost import XGBClassifier
from sklearn.model_selection import cross_val_score
from sklearn.model_selection import KFold
#Plotly Libraries
import plotly
import plotly.figure_factory as ff
import plotly.graph_objs as go
import chart_studio
from scipy import signal
import matplotlib.pyplot as plt
#plt.style.use('seaborn')

# %% [code]
df= pd.read_csv('final_one_for_class_weights_stnd_data.csv')

# %% [code]
df.shape

# %% [code]
df

# %% [code]
df['Label_Numeric'].value_counts()

# %% [code]
X_test = df.iloc[:,0:-1]
Y_test = df.iloc[:,-1]

# %% [markdown]
## Machine Learning

# %% [code]
X_train_ml, X_test, y_train_ml, y_test = train_test_split(X_test, Y_test, test_size = 0.2, random_state = 0, stratify = Y_test)
V_train, end_test_ml, vl_train, test_label_ml = train_test_split(X_test, y_test, test_size = 0.5, random_state = 0, stratify = y_test)

# %% [code]
print("Shape of Train Features",X_train_ml.shape)
print("Shape of Train Labels",y_train_ml.shape)

print("Shape of validation Features",V_train.shape)
print("Shape of validation Labels",vl_train.shape)

print("Shape of Test Features",end_test_ml.shape)
print("Shape of Test Labels",test_label_ml.shape)

# %% [code]
from sklearn.metrics import f1_score, accuracy_score, confusion_matrix
from mlxtend.plotting import plot_confusion_matrix
import scikitplot as skplt

# %% [code]
# Define your classifiers
classifiers = {
    "Logistic Regression": LogisticRegression(max_iter=200, solver='lbfgs', random_state=100),
    "Support Vector Classifier": SVC(kernel='linear', probability=True, random_state=100),
    "K-Nearest Neighbors": KNeighborsClassifier(n_neighbors=5),
    "Decision Tree": DecisionTreeClassifier(random_state=100),
    "Naive Bayes": GaussianNB(),
    "Random Forest": RandomForestClassifier(n_estimators=4 , min_samples_split = 6, class_weight='balanced'),
    "XGBoost": XGBClassifier(learning_rate=0.1 , max_depth=5 ,base_score=0.3),
    "MLP": MLPClassifier(max_iter=200,
                    learning_rate='constant',
                    power_t=0.5, solver='lbfgs', alpha=0.0001, random_state=100)
}

# %% [code]
# Dictionary to store ROC curve data
roc_data = {}

# Iterate over classifiers
for clf_name, clf in classifiers.items():
    print(f"\nClassifier: {clf_name}")
    
    # Train the classifier
    clf.fit(X_train_ml, y_train_ml)
    
    # Predict on the test set
    predictions = clf.predict(end_test_ml)
    if hasattr(clf, "predict_proba"):
        probas = clf.predict_proba(end_test_ml)[:, 1]
    else:  # SVM with probability=False does not have predict_proba
        probas = clf.decision_function(end_test_ml)
    
    # Print classification report and accuracy score
    print(classification_report(test_label_ml, predictions, digits=4))
    print(f"Accuracy: {accuracy_score(test_label_ml, predictions)}")
    
    # Compute confusion matrix
    cf_matrix = confusion_matrix(predictions, predictions)
    print(f"Confusion Matrix:\n{cf_matrix}")
    skplt.metrics.plot_confusion_matrix(test_label_ml, predictions , normalize=True)
    plt.show()
    
    # Compute ROC curve and AUC
    fpr, tpr, thresholds = roc_curve(test_label_ml, probas)
    roc_auc = auc(fpr, tpr)
    roc_data[clf_name] = (fpr, tpr, roc_auc)
    # Save the model as a .pkl file
    pkl_filename = f'{clf_name.replace(" ", "_")}.pkl'
    joblib.dump(clf, pkl_filename)
    print(f"Saved {clf_name} model as {pkl_filename}")

# %% [code]
import joblib

# Save the model as a .pkl file
pkl_filename = f'{clf_name.replace(" ", "_")}.pkl'
joblib.dump(clf, pkl_filename)
print(f"Saved {clf_name} model as {pkl_filename}")

# %% [markdown]
## Deep Learning 

# %% [code]
df

# %% [code]
import scipy.stats as stats

frame_size = 30
hop_size = 10

# %% [code]
def get_frames(df, frame_size, hop_size):
    

    N_FEATURES = 24

    frames = []
    labels = []
    for i in range(0, len(df) - frame_size, hop_size):
        N_AccX = df['Power'].values[i: i + frame_size]
        N_AccY = df['Spindle'].values[i: i + frame_size]
        N_AccZ = df['vibration'].values[i: i + frame_size]
        N_GyroX = df['roll_mean_Power'].values[i: i + frame_size]
        N_GyroY = df['roll_std_Power'].values[i: i + frame_size]
        N_GyroZ = df['roll_min_Power'].values[i: i + frame_size]
        T_AccX = df['roll_max_Power'].values[i: i + frame_size]
        T_AccY = df['roll_EME_Power'].values[i: i + frame_size] 
        T_AccZ = df['roll_IQR_Power'].values[i: i + frame_size]
        
        roll_std_NAccX = df['roll_skew_Power'].values[i: i + frame_size]
        roll_IQR_TGyroX = df['roll_mean_Spindle'].values[i: i + frame_size]
        roll_EME_TGyrozz = df['roll_std_Spindle'].values[i: i + frame_size]
        roll_EME_TGyroZ = df['roll_min_Spindle'].values[i: i + frame_size]
        roll_EME_TGyroY = df['roll_max_Spindle'].values[i: i + frame_size]
        roll_skew_NGyroZ = df['roll_EME_Spindle'].values[i: i + frame_size]
        roll_max_NAccX = df['roll_IQR_Spindle'].values[i: i + frame_size]
        roll_mad_NGyroZ = df['roll_skew_Spindle'].values[i: i + frame_size]
        roll_mean_NGyroZ = df['roll_mean_vibration'].values[i: i + frame_size]
        roll_max_NGyroX = df['roll_std_vibration'].values[i: i + frame_size]
        roll_mean_NAccY = df['roll_min_vibration'].values[i: i + frame_size]
        roll_mean_NAccX = df['roll_max_vibration'].values[i: i + frame_size]
        roll_mad_NAccY = df['roll_EME_vibration'].values[i: i + frame_size]
        roll_EME_TAccX = df['roll_IQR_vibration'].values[i: i + frame_size]
        roll_kurt_NAccX = df['roll_skew_vibration'].values[i: i + frame_size]
        
        
        # Retrieve the most often used label in this segment
        label = stats.mode(df['Label_Numeric'][i: i + frame_size])[0][0]
        frames.append([N_AccX,N_AccY,N_AccZ,N_GyroX,N_GyroY,N_GyroZ,T_AccX,T_AccY,T_AccZ,roll_std_NAccX,roll_IQR_TGyroX,roll_EME_TGyrozz,roll_EME_TGyroZ,roll_EME_TGyroY,roll_skew_NGyroZ, 
                       roll_max_NAccX,roll_mad_NGyroZ,roll_mean_NGyroZ,roll_max_NGyroX,roll_mean_NAccY,
                       roll_mean_NAccX,roll_mad_NAccY,roll_EME_TAccX,roll_kurt_NAccX])
        labels.append(label)

    # Bring the segments into a better shape
    frames = np.asarray(frames).reshape(-1, frame_size, N_FEATURES)
    labels = np.asarray(labels)

    return frames, labels

# %% [code]
X,y = get_frames(df, frame_size, hop_size)

X.shape,y.shape

# %% [code]
print(len(X))

# %% [code]
y.shape

# %% [code]
X_train, X_test, y_train, y_test = train_test_split(X, y, test_size = 0.2, random_state = 0, stratify = y)
V_train, end_test, vl_train, test_label = train_test_split(X_test, y_test, test_size = 0.5, random_state = 0, stratify = y_test)

# %% [code]
print("Shape of Train Features",X_train.shape)
print("Shape of Train Labels",y_train.shape)

print("Shape of validation Features",V_train.shape)
print("Shape of validation Labels",vl_train.shape)

print("Shape of Test Features",end_test.shape)
print("Shape of Test Labels",test_label.shape)

# %% [code]
from tensorflow.keras.models import Sequential
from tensorflow.keras.layers import LSTM,Conv1D,Flatten
from tensorflow.keras.layers import Dropout
from tensorflow.keras.layers import Dense
from tensorflow.keras.optimizers import SGD, Adam
from tensorflow.keras import optimizers


# %% [code]
def create_network():
    model = Sequential()
    model.add(Conv1D(filters=4, kernel_size=2, padding='same', strides=1, activation='relu', input_shape=X_train[0].shape))
    model.add(Conv1D(filters=4, kernel_size=2, padding='same', strides=1, activation='relu'))
    model.add(Conv1D(filters=4, kernel_size=2, padding='same', strides=1, activation='relu'))
    model.add(Conv1D(filters=8, kernel_size=2, padding='same', strides=1, activation='relu'))
    model.add(Conv1D(filters=8, kernel_size=2, padding='same', strides=1, activation='relu'))
    model.add(Dropout(0.1))
    model.add(Flatten())
    model.add(Dropout(0.1))
    model.add(Dense(8, activation='relu'))
    model.add(Dense(8, activation='relu'))
    model.add(Dense(1, activation='sigmoid'))

    initial_learning_rate = 0.0001
    lr_schedule = ExponentialDecay(
        initial_learning_rate,
        decay_steps=100000,
        decay_rate=0.96,
        staircase=True
    )
    
    sgd = SGD(learning_rate=lr_schedule, momentum=0.9, nesterov=True)
    adam = Adam(learning_rate=0.0001, beta_1=0.9, beta_2=0.999, epsilon=1e-07, amsgrad=False, name='Adam')

    model.compile(loss='binary_crossentropy', optimizer=sgd, metrics=['accuracy'])
    return model

# %% [code]
def create_network_lstm():
    model = Sequential()
    model.add(LSTM(16, return_sequences=True, input_shape=(X_train.shape[1], X_train.shape[2])))
    model.add(LSTM(16, return_sequences=True))
    model.add(Dropout(0.1))
    model.add(LSTM(8, return_sequences=True))
    model.add(LSTM(8, return_sequences=True))
    model.add(Dropout(0.1))
    model.add(LSTM(4, return_sequences=True))
    model.add(LSTM(4, return_sequences=False))
    model.add(Dropout(0.1))
    model.add(Dense(8))
    model.add(Dense(4))
    model.add(Dense(1, activation='sigmoid'))

    initial_learning_rate = 0.0001
    lr_schedule = ExponentialDecay(
        initial_learning_rate,
        decay_steps=100000,
        decay_rate=0.96,
        staircase=True
    )

    sgd = SGD(learning_rate=lr_schedule, momentum=0.9, nesterov=True)
    
    model.compile(loss='binary_crossentropy', optimizer=sgd, metrics=['accuracy'])
    return model

# %% [code]
#  Hybrid Model of 1D CNN and LSTM
 # LFLB1
def creat_network_hybrid():
    model = Sequential()
    model.add(Conv1D(filters=4, kernel_size=2, padding='same' ,strides=1, activation='relu', input_shape = X_train[0].shape)) 
    model.add(Conv1D(filters=8, kernel_size=2, padding='same' ,strides=1, activation='relu'))
    model.add(Dropout(0.1))

    model.add(LSTM(16, return_sequences=True, input_shape= (X_train.shape[1], X_train.shape[2])))
    model.add(LSTM(16, return_sequences=True))
    model.add(Dropout(0.1))
    model.add(Flatten())
#     model.add(Dense(8, activation='relu'))
#     model.add(Dense(8, activation='relu'))
    model.add(Dense(1, activation='sigmoid'))
    sgd = SGD(lr=0.0001, decay=1e-6, momentum=0.9, nesterov=True)
    model.compile(loss='binary_crossentropy', optimizer=sgd, metrics=['accuracy'])
    return model

# %% [code]
from tensorflow.keras.models import Sequential
from tensorflow.keras.layers import LSTM
from tensorflow.keras.layers import Dropout
from tensorflow.keras.layers import Dense,TimeDistributed,MaxPooling1D, Reshape
from tensorflow.keras.optimizers import SGD
from tensorflow.keras.optimizers.schedules import ExponentialDecay


# %% [code]
model = create_network()
model.summary()

# %% [code]
model1 = create_network_lsmt()
model1.summary()

# %% [code]
model2 = creat_network_hybrid()
model2.summary()

# %% [code]
from tensorflow.keras.utils import plot_model
plot_model(model, "my_first_model.png", show_shapes=True)

# %% [code]
class_weight = {0: 0.6686,
            1: 1.3314
               }

# %% [code]
import livelossplot
#from livelossplot import PlotLossesKeras
from livelossplot import PlotLossesKerasTF
# from livelossplot.tf_keras import PlotLossesCallback
plot_losses = livelossplot.PlotLossesKerasTF()
plot_losses_hybrid = livelossplot.PlotLossesKerasTF()
plot_losses_lstm = livelossplot.PlotLossesKerasTF()
# plot_losses = livelossplot.PlotLossesKeras()
from tensorflow.keras.callbacks import EarlyStopping

# %% [code]
import time
start_time = time.time()

history = model.fit(X_train, y_train,  validation_data=(X_test, y_test), shuffle=True, epochs=250,batch_size=4,verbose=1,class_weight=class_weight,callbacks=[plot_losses])

end_time = time.time()
training_time = end_time - start_time
print("Training time: ", training_time)

# %% [code]
history_hybrid = model2.fit(X_train, y_train,  validation_data=(V_train, vl_train), shuffle=True, epochs=200,batch_size=4,verbose=1,class_weight=class_weight,callbacks=[plot_losses_hybrid])

# %% [code]
history_lstm = model1.fit(X_train, y_train,  validation_data=(V_train, vl_train), shuffle=True, epochs=250,batch_size=4,verbose=1,class_weight=class_weight,callbacks=[plot_losses_lstm])

# %% [code]
# model.save('CNN_model_hybrid.h5')

# %% [code]
# model1.save('LSTM_model_hybrid.h5')

# %% [code]
# model2.save('hybrid_model.h5')

# %% [code]
from mlxtend.plotting import plot_confusion_matrix
from sklearn.metrics import classification_report, accuracy_score, confusion_matrix
import scikitplot as skplt
import matplotlib.pyplot as plt

# %% [code]
from tensorflow import keras

model_cnn = keras.models.load_model('CNN_model_hybrid.h5')
model_lstm = keras.models.load_model('LSTM_model_hybrid.h5')
model_hybrid = keras.models.load_model('hybrid_model.h5')

# %% [markdown]
# CNN _prediction:

# %% [code]
# %%time
# cnn_rounded_predictions = model_cnn.predict_proba(end_test)
# cnn_rounded_predictions = (cnn_rounded_predictions > 0.5)

cnn_rounded_predictions = model_cnn.predict(end_test)
cnn_rounded_predictions = (cnn_rounded_predictions > 0.5)


# %% [code]
print(classification_report(test_label, cnn_rounded_predictions,digits=4))
print(accuracy_score(test_label, cnn_rounded_predictions))
cf_matrix = confusion_matrix(test_label, cnn_rounded_predictions)
print(confusion_matrix(test_label, cnn_rounded_predictions))

# %% [code]
skplt.metrics.plot_confusion_matrix(test_label, cnn_rounded_predictions)
plt.show()

# %% [code]
skplt.metrics.plot_confusion_matrix(test_label, cnn_rounded_predictions, normalize=True)
plt.title("Normalized Confusion Matrix")
plt.show()

# %% [markdown]
# LSTM prediction:

# %% [code]
lstm_rounded_predictions = model_lstm.predict(end_test)
lstm_rounded_predictions = (lstm_rounded_predictions > 0.5)

# %% [code]
print(classification_report(test_label, lstm_rounded_predictions,digits=4))
print(accuracy_score(test_label, lstm_rounded_predictions))
cf_matrix = confusion_matrix(test_label, lstm_rounded_predictions)
print(confusion_matrix(test_label, lstm_rounded_predictions))

# %% [code]
skplt.metrics.plot_confusion_matrix(test_label, lstm_rounded_predictions)
plt.show()

# %% [markdown]
# Hybrid _prediction:

# %% [code]
hybrid_rounded_predictions = model_hybrid.predict(end_test)
hybrid_rounded_predictions = (hybrid_rounded_predictions > 0.5)

# %% [code]
# hybrid_rounded_predictions = hybrid_rounded_predictions*1

# %% [code]
print(classification_report(test_label, hybrid_rounded_predictions, digits=4))
print(accuracy_score(test_label, hybrid_rounded_predictions))
cf_matrix = confusion_matrix(test_label, hybrid_rounded_predictions)
print(confusion_matrix(test_label, hybrid_rounded_predictions))

# %% [code]
skplt.metrics.plot_confusion_matrix(test_label, hybrid_rounded_predictions)
plt.show()

# %% [code]


# %% [markdown]
# ROC curver Deep learning

# %% [code]
from sklearn.metrics import roc_curve
y_pred_keras = model_cnn.predict(end_test).ravel()
fpr_keras, tpr_keras, thresholds_keras = roc_curve(test_label, y_pred_keras)

# %% [code]
#LS
y_pred_rf = model_lstm.predict(end_test).ravel()
fpr_rf, tpr_rf, thresholds_rf = roc_curve(test_label, y_pred_rf)

# %% [code]
# #LS
y_pred_hb = model_hybrid.predict(end_test).ravel()
fpr_hb, tpr_hb, thresholds_hb = roc_curve(test_label, y_pred_hb)


# %% [code]
from sklearn.metrics import auc
auc_keras = auc(fpr_keras, tpr_keras)
auc_rf = auc(fpr_rf, tpr_rf)
auc_hb = auc(fpr_hb, tpr_hb)

# %% [code]
plt.figure(1)
plt.plot([0, 1], [0, 1], 'k--')
plt.plot(fpr_keras, tpr_keras, label='CNN (area = {:.4f})'.format(auc_keras))
plt.plot(fpr_rf, tpr_rf, label='LSTM (area = {:.4f})'.format(auc_rf))
plt.plot(fpr_hb, tpr_hb, label='hybrid (area = {:.4f})'.format(auc_hb))

plt.xlabel('False positive rate')
plt.ylabel('True positive rate')
plt.title('ROC curve')
plt.legend(loc='best')
plt.show()

# %% [markdown]
# Deep Learning

# %% [code]
# Compute ROC curve and AUC
from sklearn.metrics import auc

fpr, tpr, thresholds = roc_curve(test_label_ml, probas)
roc_auc = auc(fpr, tpr)
roc_data[clf_name] = (fpr, tpr, roc_auc)

# %% [code]
from sklearn.metrics import roc_curve
y_pred_keras = model_cnn.predict(end_test).ravel()
fpr_keras, tpr_keras, thresholds_keras = roc_curve(test_label, y_pred_keras)

# %% [code]
#LS
y_pred_rf = model_lstm.predict(end_test).ravel()
fpr_rf, tpr_rf, thresholds_rf = roc_curve(test_label, y_pred_rf)

# %% [code]
# #LS
y_pred_hb = model_hybrid.predict(end_test).ravel()
fpr_hb, tpr_hb, thresholds_hb = roc_curve(test_label, y_pred_hb)

# %% [code]
# Function to process and store ROC data for neural network models
def add_nn_model_to_roc_data(model, model_name, end_test, test_label, roc_data):
    probas = model.predict(end_test)[:, 0]  # Assuming binary classification and extracting probabilities for class 1
    rounded_predictions = (probas > 0.5).astype(int)
    print(f"\nClassifier: {model_name}")
    print(classification_report(test_label, rounded_predictions, digits=4))
    print(f"Accuracy: {accuracy_score(test_label, rounded_predictions)}")
    cf_matrix = confusion_matrix(test_label, rounded_predictions)
    print(f"Confusion Matrix:\n{cf_matrix}")
    skplt.metrics.plot_confusion_matrix(test_label, rounded_predictions ,normalize=True)
    plt.show()
    fpr, tpr, thresholds = roc_curve(test_label, probas)
    roc_auc = auc(fpr, tpr)
    roc_data[model_name] = (fpr, tpr, roc_auc)

# %% [code]
# Process and store ROC data for the CNN, LSTM, and hybrid models
add_nn_model_to_roc_data(model_cnn, "CNN", end_test, test_label, roc_data)
add_nn_model_to_roc_data(model_lstm, "LSTM", end_test, test_label, roc_data)
add_nn_model_to_roc_data(model_hybrid, "Hybrid LSTM-CNN", end_test, test_label, roc_data)


# %% [markdown]
## ROC of Machine Learning and Deep Learning

# %% [code]
# Plot ROC curves
plt.figure(1)
plt.figure(figsize=(10,10))
plt.plot([0, 1], [0, 1], 'k--',lw=2)
for clf_name, (fpr, tpr, roc_auc) in roc_data.items():
    plt.plot(fpr, tpr, label=f'{clf_name} (area = {roc_auc:.4f})')

plt.xlabel('False positive rate')
plt.ylabel('True positive rate')
plt.title('ROC curve')
plt.legend(loc='best')
# Save the plot as an image file
plt.savefig('roc_curve.png')
plt.show()

# %% [code]
# Plot ROC curves
plt.figure(1)
plt.figure(figsize=(8,8))
plt.plot([0, 1], [0, 1], 'k--',lw=2)
for clf_name, (fpr, tpr, roc_auc) in roc_data.items():
    plt.plot(fpr, tpr, label=f'{clf_name} (area = {roc_auc:.4f})')

plt.xlabel('False positive rate')
plt.ylabel('True positive rate')
plt.title('ROC curve')
plt.legend(loc='best')
plt.show()

# %% [code]


# %% [markdown]
## T-test 

# %% [code]
# Load deep learning models
model_cnn = keras.models.load_model('CNN_model_hybrid.h5')
model_lstm = keras.models.load_model('LSTM_model_hybrid.h5')
model_hybrid = keras.models.load_model('hybrid_model.h5')

# Load machine learning models
model_NB = joblib.load('Naive_Bayes.pkl')
model_RF = joblib.load('Random_Forest.pkl')
model_LR = joblib.load('Logistic_Regression.pkl')
model_SVM = joblib.load('Support_Vector_Classifier.pkl')
model_KNN = joblib.load('K-Nearest_Neighbors.pkl')
model_DT = joblib.load('Decision_Tree.pkl')
model_XGB = joblib.load('XGBoost.pkl')
model_MLP = joblib.load('MLP.pkl')

# %% [code]
# Make predictions on the test set for deep learning models
cnn_predictions = model_cnn.predict(end_test)
cnn_predictions = (cnn_predictions > 0.5).flatten()
lstm_predictions = model_lstm.predict(end_test)
lstm_predictions = (lstm_predictions > 0.5).flatten()
hybrid_predictions = model_hybrid.predict(end_test)
hybrid_predictions = (hybrid_predictions > 0.5).flatten()

# Make predictions on the test set for machine learning models
nb_predictions = model_NB.predict(end_test_ml)
nb_predictions = (nb_predictions > 0.5).flatten()
rf_predictions = model_RF.predict(end_test_ml)
rf_predictions = (rf_predictions > 0.5).flatten()
lr_predictions = model_LR.predict(end_test_ml)
lr_predictions = (lr_predictions > 0.5).flatten()
svm_predictions = model_SVM.predict(end_test_ml)
svm_predictions = (svm_predictions > 0.5).flatten()
knn_predictions = model_KNN.predict(end_test_ml)
knn_predictions = (knn_predictions > 0.5).flatten()
dt_predictions = model_DT.predict(end_test_ml)
dt_predictions = (dt_predictions > 0.5).flatten()
xgb_predictions = model_XGB.predict(end_test_ml)
xgb_predictions = (xgb_predictions > 0.5).flatten()
mlp_predictions = model_MLP.predict(end_test_ml)
mlp_predictions = (mlp_predictions > 0.5).flatten()

# %% [code]


# Function to calculate bootstrapped accuracies
def bootstrap_accuracy(predictions, labels, n_iterations=1000):
    accuracies = []
    for _ in range(n_iterations):
        indices = np.random.choice(range(len(labels)), size=len(labels), replace=True)
        sample_predictions = predictions[indices]
        sample_labels = labels[indices]
        accuracy = accuracy_score(sample_labels, sample_predictions)
        accuracies.append(accuracy)
    return accuracies

# %% [code]
# Generate bootstrapped accuracies
cnn_bootstrap_accuracies = bootstrap_accuracy(cnn_predictions, test_label)
lstm_bootstrap_accuracies = bootstrap_accuracy(lstm_predictions, test_label)
hybrid_bootstrap_accuracies = bootstrap_accuracy(hybrid_predictions, test_label)
nb_bootstrap_accuracies = bootstrap_accuracy(nb_predictions, test_label)
rf_bootstrap_accuracies = bootstrap_accuracy(rf_predictions, test_label)
lr_bootstrap_accuracies = bootstrap_accuracy(lr_predictions, test_label)
svm_bootstrap_accuracies = bootstrap_accuracy(svm_predictions, test_label)
knn_bootstrap_accuracies = bootstrap_accuracy(knn_predictions, test_label)
dt_bootstrap_accuracies = bootstrap_accuracy(dt_predictions, test_label)
xgb_bootstrap_accuracies = bootstrap_accuracy(xgb_predictions, test_label)
mlp_bootstrap_accuracies = bootstrap_accuracy(mlp_predictions, test_label)

# %% [code]
# # Perform paired t-tests

def perform_t_tests(cnn_accuracies, model_accuracies):
    results = []
    for model_name, accuracies in model_accuracies.items():
        if model_name != 'CNN':  # Exclude CNN vs CNN
            t_statistic, p_value = ttest_rel(cnn_accuracies, accuracies)
            results.append((model_name, t_statistic, p_value))
    return results

# Generate t-test results
t_test_results = perform_t_tests(cnn_bootstrap_accuracies, model_accuracies)

# %% [code]

model_accuracies = {
    'CNN': cnn_bootstrap_accuracies,
    'LSTM': lstm_bootstrap_accuracies,
    'Hybrid': hybrid_bootstrap_accuracies,
    'Naive Bayes': nb_bootstrap_accuracies,
    'Random Forest': rf_bootstrap_accuracies,
    'Logistic Regression': lr_bootstrap_accuracies,
    'Support Vector Classifier': svm_bootstrap_accuracies,
    'K-Nearest Neighbors': knn_bootstrap_accuracies,
    'Decision Tree': dt_bootstrap_accuracies,
    'XGBoost': xgb_bootstrap_accuracies,
    'MLP': mlp_bootstrap_accuracies
}

# %% [code]
# Print t-test results
print("\nPaired t-test Results:")
for result in t_test_results:
    model_name, t_statistic, p_value = result
    print(f'CNN vs {model_name} - t-statistic: {t_statistic:.4f}, p-value: {p_value:.4e}')
    print(f'The difference between CNN and {model_name} is statistically significant (p < 0.05).' if p_value < 0.05 else f'The difference between CNN and {model_name} is not statistically significant (p >= 0.05).')

# %% [code]
# Box plot of accuracies
data = [
    cnn_bootstrap_accuracies, lstm_bootstrap_accuracies, hybrid_bootstrap_accuracies,
    nb_bootstrap_accuracies, rf_bootstrap_accuracies, lr_bootstrap_accuracies,
    svm_bootstrap_accuracies, knn_bootstrap_accuracies, dt_bootstrap_accuracies,
    xgb_bootstrap_accuracies, mlp_bootstrap_accuracies
]
labels = [
    'CNN', 'LSTM', 'Hybrid', 'Naive Bayes', 'Random Forest', 'Logistic Regression',
    'Support Vector Classifier', 'K-Nearest Neighbors', 'Decision Tree', 'XGBoost', 'MLP'
]

plt.figure(figsize=(20,15))
plt.boxplot(data, labels=labels)
plt.title('Accuracy Distribution for Different Models')
plt.ylabel('Accuracy')
plt.xticks(rotation=45)
plt.show()

# %% [code]
