# Supplementary material for: Deep learning-based anomaly detection using one-dimensional convolutional neural networks (1D CNN) in machine centers (MCT) and computer numerical control (CNC) machines
Source: PeerJ Comput Sci. 2024 Oct 17;10:e2389. doi: 10.7717/peerj-cs.2389 (PMC11623112; doi:10.7717/peerj-cs.2389)
Supplement: Supplemental Information 7 — This File contains preprocessed data. [file peerj-cs-10-2389-s007.csv]

Power	Spindle	vibration	roll_mean_Power	roll_std_Power	roll_min_Power	roll_max_Power	roll_EME_Power	roll_IQR_Power	roll_skew_Power	roll_mean_Spindle	roll_std_Spindle	roll_min_Spindle	roll_max_Spindle	roll_EME_Spindle	roll_IQR_Spindle	roll_skew_Spindle	roll_mean_vibration	roll_std_vibration	roll_min_vibration	roll_max_vibration	roll_EME_vibration	roll_IQR_vibration	roll_skew_vibration	Label_Numeric
0.7045041518750106	-0.6566556577331943	-0.08440883075149226	-5.243307886492984	3.549035772906333	-8.273532265775156	0.23785102458475813	-0.8507781983344911	-0.4547350328780299	1.763536211652503	-0.8948096690564513	-0.7944467513643363	-0.43655645696738304	-0.8915221329792141	-0.5618057314350625	-0.6728018355662635	-0.7181962542837018	-0.338409902712874	0.15326310459173795	-0.3624417246265101	-0.16362569456277615	-0.15771698012982494	-0.19430598217812048	1.9400435237081566	0
0.693592237087529	-0.2706308826367988	-0.08440883075149226	-3.7058725308636156	4.4127485559760515	-8.273532265775156	0.23785102458475813	-0.5703315131371339	13.084976957948133	0.31805456372412405	-0.7895802211198667	-0.5041526212114572	-0.43655645696738304	-0.6179579195058671	-0.5501033962013053	-0.6728018355662635	1.6579762348254816	-0.27594974970599634	0.24393854271239726	-0.3624417246265101	-0.16362569456277615	-0.15524204859429405	0.6176642817990992	0.31754107102740553	0
0.7059590738466746	-0.25926625364023503	-0.08440883075149226	-2.1652169525089984	4.414592616023255	-8.273532265775156	0.23871382379065917	-0.2887087829414736	13.110000040603978	-0.7629899302839234	-0.6812528019843767	-0.4336137218982849	-0.43655645696738304	-0.6099041468119124	-0.53770188117485	-0.2529139473835635	-0.06978376690986798	-0.2134895966991186	0.24393854271239718	-0.3624417246265101	-0.16362569456277615	-0.15276711705876317	0.6176642817990992	-0.8958920691172055	0
0.6855901662433754	-0.6566556577331943	-0.08440883075149226	-0.629865270407734	3.544423588421779	-8.273532265775156	0.23871382379065917	-0.009021756799887776	-0.41136168960789704	-2.2084368055977666	-0.6812528019843767	-0.4336137218982849	-0.43655645696738304	-0.6099041468119124	-0.53770188117485	-0.2529139473835635	-0.06978376690986798	-0.1510294436922409	0.15326310459173795	-0.3624417246265101	-0.16362569456277615	-0.15029218552323229	-0.19430598217812048	-2.518394521797956	0
0.6921373151158651	-0.6439868909829265	-0.08440883075149226	0.9071912354892521	-0.3008010473717967	1.4558169883298582	0.23871382379065917	0.2712867319383992	-0.42637553920140575	-0.17571708939723188	-0.6777993258937938	-0.4373964904400811	-0.43655645696738304	-0.6099041468119124	-0.5376892771033448	-0.2529139473835635	-0.07260370436547839	-0.08856929068536318	-0.25019632724850627	-0.012532627927582626	-0.16362569456277615	-0.1478172539877014	-0.19430598217812048	-0.28917549904489986	0
0.7289953383980244	-0.6566556577331943	-0.08440883075149226	0.9135685393176871	-0.28837865293957893	1.4558169883298582	0.2523748112174276	0.2736224508636042	-0.42303912818062683	0.9770304804767584	-0.6777993258937938	-0.4373964904400811	-0.43655645696738304	-0.6099041468119124	-0.5376892771033448	-0.2529139473835635	-0.07260370436547821	-0.08856929068536318	-0.25019632724850627	-0.012532627927582626	-0.16362569456277615	-0.1478172539877014	-0.19430598217812048	-0.28917549904489986	0
0.7239031114971999	-0.26411019386827855	-0.08440883075149226	0.9214612420756527	-0.28565148189770945	1.4558169883298582	0.2523748112174276	0.2765092896158597	-0.3818900589243474	-0.16913999812979152	-0.6760218014354056	-0.43444694745725254	-0.43655645696738304	-0.6099041468119124	-0.5372905888423791	-0.2458212465696665	-0.07398328419906239	-0.08856929068536318	-0.25019632724850627	-0.012532627927582626	-0.16362569456277615	-0.1478172539877014	-0.19430598217812048	-0.28917549904489986	0
0.6977145160072439	-0.6566556577331943	-0.08440883075149226	0.9193144269254855	-0.28492491241022666	1.4558169883298582	0.2523748112174276	0.2757249862060495	-0.3818900589243474	0.15904026322167802	-0.7843492205708954	-0.5014854984745476	-0.43655645696738304	-0.6133369023863848	-0.5496921038688345	-0.6590217311278351	1.6521525497521783	-0.08856929068536318	-0.25019632724850627	-0.012532627927582626	-0.16362569456277615	-0.1478172539877014	-0.19430598217812048	-0.28917549904489986	0
0.7137186576955499	-0.6566556577331943	-0.08440883075149226	0.9266388550848754	-0.2900196604841871	1.4666202631226226	0.2523748112174276	0.27839985721314287	-0.3946796345040002	-0.39884294114711283	-0.7843492205708954	-0.5014854984745476	-0.43655645696738304	-0.6133369023863848	-0.5496921038688345	-0.6590217311278351	1.6521525497521783	-0.08856929068536318	-0.25019632724850627	-0.012532627927582626	-0.16362569456277615	-0.1478172539877014	-0.19430598217812048	-0.28917549904489986	0
0.7032917168986237	-0.6566556577331943	-0.08440883075149226	0.9295433696998064	-0.29410522794643235	1.4758230527609015	0.2523748112174276	0.2794602337732798	-0.40746921008365544	-0.2547681665341635	-0.7878026966614784	-0.49924900414806406	-0.43655645696738304	-0.6133369023863848	-0.5497047079403397	-0.6728018355662635	1.6579762348254825	-0.08856929068536318	-0.25019632724850627	-0.012532627927582626	-0.16362569456277615	-0.1478172539877014	-0.19430598217812048	-0.28917549904489986	0
0.6851051922528212	-0.6566556577331943	-0.08440883075149226	0.9181147361062746	-0.29172886319524527	1.455016745752617	0.24935501399677365	0.27528128991628614	-0.4180345116494573	-0.24228864348763388	-0.7878026966614784	-0.49924900414806406	-0.43655645696738304	-0.6133369023863848	-0.5497047079403397	-0.6728018355662635	1.6579762348254825	-0.08856929068536318	-0.25019632724850627	-0.012532627927582626	-0.16362569456277615	-0.1478172539877014	-0.19430598217812048	-0.28917549904489986	1
1.8662593462488761	-0.49270691155325796	-0.08440883075149226	1.2155749176484298	0.44826724592122336	1.455016745752617	0.9267961904968377	0.3948572098787446	-0.4180345116494573	1.761591407820537	-0.8501176255312609	-0.6711558080561637	-0.43655645696738304	-0.7753365596893756	-0.5596948765532261	-0.6728018355662635	1.6579762348254816	-0.08856929068536318	-0.25019632724850627	-0.012532627927582626	-0.16362569456277615	-0.1478172539877014	-0.19430598217812048	-0.28917549904489986	1
0.7071715088230613	-0.44575795241991256	-0.08440883075149226	1.2180374409089152	0.4467324017098444	1.455016745752617	0.9267961904968377	0.3957569442660071	-0.4308240872291126	1.7614631814038322	-0.792627405905675	-0.6195843062616757	-0.43655645696738304	-0.7420652364291037	-0.5562019786889413	-0.49447107224542564	0.05035524672287268	-0.08856929068536318	-0.25019632724850627	-0.012532627927582626	-0.16362569456277615	-0.1478172539877014	-0.19430598217812048	-0.28917549904489986	1
0.7011093339411272	-0.6566556577331943	-0.08440883075149226	1.2147540765616023	0.4487315650778833	1.455016745752617	0.9267961904968377	0.3945562899178343	-0.44083332029144917	1.7622433505738944	-0.792627405905675	-0.6195843062616757	-0.43655645696738304	-0.7420652364291037	-0.5562019786889413	-0.49447107224542564	0.05035524672287268	-0.08856929068536318	-0.25019632724850627	-0.012532627927582626	-0.16362569456277615	-0.1478172539877014	-0.19430598217812048	-0.28917549904489986	1
0.9416564332562749	-0.6566556577331943	-0.010029758532750057	1.2768222910502325	0.42606770780557635	1.455016745752617	0.9267961904968377	0.41769454843327475	0.09688492255749222	1.5651703550933636	-0.792627405905675	-0.6195843062616757	-0.43655645696738304	-0.7420652364291037	-0.5562019786889413	-0.49447107224542564	0.05035524672287268	-0.07295425243364373	-0.14933146928844523	-0.012532627927582626	-0.10221640468664536	-0.14642510499896527	-0.19430598217812048	1.9400435237081548	1
0.7993165670284609	-0.6566556577331943	0.06434931368599209	1.306561995042242	0.4052399661058613	1.481424750801594	0.9267961904968377	0.42863364876999877	0.08298320997091149	1.580275610722241	-0.792627405905675	-0.6195843062616757	-0.43655645696738304	-0.7420652364291037	-0.5562019786889413	-0.49447107224542564	0.050355246722872504	-0.04172417593020491	-0.04846661132838417	-0.012532627927582626	-0.04080711481051461	-0.1433314405795517	0.008686583816184456	0.9647602012536941	1
1.0105227399150474	-0.6566556577331943	-0.08440883075149226	1.083735210779396	-0.10997597315330601	1.481424750801594	0.41932645755930276	0.3370864467316289	0.08298320997091149	0.15989402239816206	-0.8373194494308653	-0.6358497651997325	-0.43655645696738304	-0.7420652364291037	-0.5583128335707775	-0.6728018355662635	1.657976234825481	-0.04172417593020491	-0.04846661132838417	-0.012532627927582626	-0.04080711481051461	-0.1433314405795517	0.008686583816184456	0.9647602012536943	1
0.09586179372881913	-0.6566556577331943	0.13872838590473435	0.9245551815567733	0.21763520156097838	0.48272201440390905	0.41932645755930276	0.28188649523877435	0.09688492255749222	-1.690253030786749	-0.8948096690564513	-0.7944467513643363	-0.43655645696738304	-0.8915221329792141	-0.5618057314350625	-0.6728018355662635	-0.7181962542837018	0.00512093882495342	0.04387274007425381	-0.012532627927582626	0.02060217506561622	-0.13822689428751925	0.21167914981048924	0.2505533127785094	1
0.8584833938761387	-0.46997765356013044	-0.08440883075149226	0.9655340942761222	0.22615301477848396	0.48272201440390905	0.41932645755930276	0.2970548617096121	-0.12832282134511552	-1.977038782432217	-0.8439216831334505	-0.6540632000066217	-0.43655645696738304	-0.7592290143014663	-0.5590690233452081	-0.6728018355662635	1.6579762348254816	0.00512093882495342	0.04387274007425376	-0.012532627927582626	0.02060217506561622	-0.13822689428751925	0.21167914981048924	0.2505533127785095	1
1.0296792125419596	-0.6566556577331943	0.13872838590473435	0.9884545030852511	0.2462697904093456	0.48272201440390905	0.4306866471036682	0.30583042626311907	0.02960063363844202	-1.8938695019918013	-0.8439216831334505	-0.6540632000066217	-0.43655645696738304	-0.7592290143014663	-0.5590690233452081	-0.6728018355662635	1.6579762348254832	0.03635101532839231	0.09185304794459054	-0.012532627927582626	0.02060217506561622	-0.1345144969842229	0.41467171580479434	-0.6035654597002583	1
1.0561102950271928	-0.6566556577331943	-0.08440883075149226	1.055321480850725	0.28026775277065	0.48272201440390905	0.4463608326775395	0.33119241827180873	-0.06215066943299076	-2.0431705537492353	-0.8439216831334505	-0.6540632000066217	-0.43655645696738304	-0.7592290143014663	-0.5590690233452081	-0.6728018355662635	1.6579762348254832	0.00512093882495342	0.12040482522217144	-0.012532627927582626	0.02060217506561622	-0.13760816140363652	0.41467171580479434	0.31754107102740525	1
0.953295809029589	-0.5402147868667623	0.13872838590473435	1.040420058043689	0.2710781318983572	0.48272201440390905	0.4463608326775395	0.3254905532390156	-0.06215066943299076	-2.03288452619875	-0.8121801749479458	-0.6487457393609283	-0.43655645696738304	-0.7592290143014663	-0.5580042600598035	-0.546146463889532	0.3085099469405001	0.05196605358011175	0.1204048252221714	-0.012532627927582626	0.02060217506561622	-0.13250361511160408	0.41467171580479434	-0.8958920691172072	1
1.0813289425360393	-0.5064935106638435	-0.010029758532750057	1.2970276101106197	-0.18130294336265898	1.7411034671165375	0.4613160189131598	0.41744236515523664	-0.2189619874096203	-1.111152139598112	-0.7712463259919192	-0.6491535033688763	-0.43655645696738304	-0.7592290143014663	-0.5562334861419103	-0.5094670682519505	-0.9769198053101259	0.02073597707667286	0.09185304794459054	-0.012532627927582626	0.02060217506561622	-0.13621601241490042	0.41467171580479434	0.025214461610456228	1
0.9918512412786906	-0.6566556577331943	0.06434931368599209	1.3317555022456637	-0.23909977842339816	1.8975508909672962	0.4613160189131598	0.4306088521905733	-0.3073768794602742	-0.549982012447151	-0.82213431191492	-0.6700474460721437	-0.43655645696738304	-0.7851067101705665	-0.5589701942317645	-0.546146463889532	0.05267537720300553	0.05196605358011175	0.04387274007425385	-0.012532627927582626	0.02060217506561622	-0.1331223479954868	0.2116791498104894	-0.8289043108683118	1
1.1443755613081548	-0.6566556577331943	-0.010029758532750057	1.361621489481802	-0.20381048297349513	1.8975508909672962	0.49870398450221026	0.44223072776411476	-0.2495457551000979	-0.15007818660066807	-0.82213431191492	-0.6700474460721437	-0.43655645696738304	-0.7851067101705665	-0.5589701942317645	-0.546146463889532	0.05267537720300553	0.02073597707667286	0.006959612238551671	-0.012532627927582626	0.02060217506561622	-0.13683474529878312	0.008686583816184316	0.11438064168018994	1
0.934381823397954	-0.3144126500825772	0.06434931368599209	1.3299243952058164	-0.18326451580785488	1.8663414304548678	0.49870398450221026	0.43007606366838613	-0.161130863049444	0.35611247201953133	-0.728839671056085	-0.5579839512833853	-0.43655645696738304	-0.6489847487366761	-0.5497718142630875	-0.5094670682519505	0.4168646738159335	0.05196605358011164	-0.06149545682242285	0.07494464624714926	0.02060217506561622	-0.13374108087936953	0.008686583816184316	0.22149636768291894	1
1.2544646571640785	-0.1478556283952328	-0.08440883075149226	1.4083462898089494	-0.12940590531477394	1.8663414304548678	0.5639891244153978	0.4606743638435584	-0.10496794419965838	0.0658615983691364	-0.6218834850742091	-0.42025701100434903	-0.43655645696738304	-0.5309507685990448	-0.5305066218055329	-0.3005363671340145	-0.07298035886822009	0.00512093882495342	-0.06149545682242292	-0.012532627927582626	-0.04080711481051461	-0.13884562717140198	0.008686583816184316	-0.799847365772717	1
0.922742447624641	-0.5383517329328993	0.13872838590473435	1.3670516689792793	-0.10229257716255256	1.8471356086010673	0.5639891244153978	0.4448220788240594	0.026820291121128402	0.4743634444825719	-0.6305679617137631	-0.4164949906665447	-0.43655645696738304	-0.5309507685990448	-0.5311782874334876	-0.3005363671340145	0.04206236379348131	0.03635101532839231	0.006959612238551671	-0.012532627927582626	0.02060217506561622	-0.13513322986810564	0.008686583816184316	-0.6927316397699933	1
1.3010221602573335	-0.6566556577331943	-0.08440883075149226	1.4475572371105145	-0.055915058828669484	1.8471356086010673	0.5915986990042355	0.4764450697551684	0.27927539169343235	-0.3896273000478912	-0.6305679617137631	-0.4164949906665447	-0.43655645696738304	-0.5309507685990448	-0.5311782874334876	-0.3005363671340145	0.04206236379348149	0.00512093882495342	0.04387274007425376	-0.012532627927582626	0.02060217506561622	-0.13822689428751925	0.21167914981048924	0.2505533127785095	1
0.9195901166860347	-0.4683009050196538	0.06434931368599209	1.389024953457452	-0.030666141808719943	1.8419340318489954	0.5915986990042355	0.45386723744542967	0.3059666798596658	0.34395766077759704	-0.5792228980728908	-0.4608537738187968	-0.43655645696738304	-0.5309507685990448	-0.5283921961335426	-0.42921822475757354	-0.22341620936851225	0.02073597707667286	0.052398246631676894	-0.012532627927582626	0.02060217506561622	-0.13652537885684177	0.21167914981048924	-0.4543028340636462	1
1.2404004114379918	-0.6566556577331943	-0.010029758532750057	1.4687096805018593	-0.036288408183844253	1.8419340318489954	0.5915986990042355	0.48487707690482046	0.3059666798596658	-0.7052987209898464	-0.6725175389317259	-0.4423689278285075	-0.43655645696738304	-0.5309507685990448	-0.5375905761022196	-0.4679241063419827	0.8527831983244747	0.00512093882495342	0.04387274007425381	-0.012532627927582626	0.02060217506561622	-0.13822689428751922	0.21167914981048924	0.25055331277850934	1
0.8570284719044747	-0.571327787562273	0.06434931368599209	1.3652205619394318	-0.01271685516963623	1.7387027393848127	0.5915986990042355	0.44480595278184126	0.280943597203823	0.29398698838512133	-0.7879550559007689	-0.658815171611399	-0.43655645696738304	-0.7580407527564564	-0.5573487583903318	-0.5441199779427043	-0.3556624519578243	0.03635101532839231	0.006959612238551671	-0.012532627927582626	0.02060217506561622	-0.13513322986810564	0.008686583816184316	-0.6927316397699933	1
0.09586179372881913	-0.6393292561482693	-0.010029758532750057	1.1499076307021683	0.3883400771064516	0.48272201440390905	0.5915986990042355	0.3687064258851191	0.42440927109733456	-1.450161543863387	-0.8154812917992382	-0.6585604819799054	-0.43655645696738304	-0.7580407527564564	-0.5584242912878725	-0.5799887792015547	0.7602791789970997	0.00512093882495342	-0.06149545682242292	-0.012532627927582626	-0.04080711481051461	-0.13884562717140198	0.008686583816184316	-0.799847365772717	1
1.2491299432679768	-0.3186976741304619	0.06434931368599209	1.1363953235805344	0.37249667344039444	0.48272201440390905	0.5608255273270938	0.3632913206808319	0.42440927109733456	-1.5247193253099078	-0.72335473844163	-0.5593999125397239	-0.43655645696738304	-0.6520214171294788	-0.5494548044196506	-0.48677042564748035	0.3294800045329478	0.036351015328392196	-0.12666260975828048	0.07494464624714926	-0.04080711481051461	-0.13575196275198836	0.008686583816184316	-0.8958920691172001	1
0.7234181375066445	-0.3186976741304619	0.06434931368599209	1.085313751330989	0.3772481240461749	0.48272201440390905	0.5608255273270938	0.34425180721402404	0.7308030165055757	-1.1405781195050744	-0.6825732487248937	-0.509602627881375	-0.43655645696738304	-0.6520214171294788	-0.5432714088513737	-0.32404360411721583	-0.2325699503988734	0.03635101532839231	-0.12666260975828048	0.07494464624714926	-0.04080711481051461	-0.13575196275198836	0.008686583816184316	-0.895892069117213	1
1.0524729900980323	-0.6566556577331943	0.06434931368599209	1.0363789942316108	0.3272882176150647	0.48272201440390905	0.5608255273270938	0.3250299891970756	0.2998499263215733	-1.2405614886130185	-0.6825732487248937	-0.5096026278813749	-0.43655645696738304	-0.6520214171294788	-0.5432714088513737	-0.32404360411721583	-0.23256995039887357	0.05196605358011164	-0.1493314692884453	0.07494464624714926	-0.04080711481051461	-0.13405044732131088	-0.19430598217812048	-2.5183945217979526	1
0.7282678774121919	-0.3451530399913153	0.06434931368599209	1.002850792915779	0.3262225072048392	0.48272201440390905	0.5608255273270938	0.3125928826113559	0.2998499263215733	-0.9866071539523095	-0.6209185432253697	-0.49854434140308573	-0.43655645696738304	-0.6520214171294788	-0.5362229961827915	-0.32404360411721583	-1.3528743184204226	0.05196605358011164	-0.1493314692884453	0.07494464624714926	-0.04080711481051461	-0.13405044732131088	-0.19430598217812048	-2.5183945217979526	1
1.4894345555878474	-0.6497623581779016	-0.010029758532750057	1.365725694915941	0.17241578710814767	1.518235909354713	0.703331196168436	0.4471993827019942	0.7397001125609869	0.04419314429538237	-0.6237625823587909	-0.49390012728091226	-0.43655645696738304	-0.6520214171294788	-0.536242839963189	-0.3126952828149807	-1.3484471992741838	0.05196605358011164	-0.1493314692884453	0.07494464624714926	-0.04080711481051461	-0.13405044732131088	-0.19430598217812048	-2.5183945217979526	1
0.6463072730084425	-0.6566556577331943	-0.010029758532750057	1.2087556224655491	0.19852461960649592	1.3909973395732784	0.703331196168436	0.3874681344412946	0.2998499263215733	0.9796711627127974	-0.7158891357163992	-0.4970263242538843	-0.43655645696738304	-0.6520214171294788	-0.545212326831411	-0.3339733852566716	-0.059163240947609004	0.036351015328392196	-0.12666260975828048	0.07494464624714926	-0.04080711481051461	-0.13575196275198836	0.008686583816184316	-0.8958920691172001	1
1.194327882335292	-0.37906062158762033	-0.010029758532750057	1.331376652513282	0.19052137435744756	1.3909973395732784	0.703331196168436	0.4342131803816432	0.6140286307782977	0.03559919020481906	-0.7323439335597648	-0.5244826202751192	-0.43655645696738304	-0.6707695437285209	-0.5481302784166204	-0.3708554294889358	-0.04600567165807513	0.020735977076672754	-0.12666260975828048	0.07494464624714926	-0.04080711481051461	-0.13745347818266584	0.008686583816184316	0.31754107102741325	1
1.0139175578489308	0.1554495520376495	-0.010029758532750057	1.3213371346051506	0.18991393554760594	1.3909973395732784	0.703331196168436	0.4303398550856995	0.6140286307782977	0.1356296796194945	-0.5109659588707818	-0.23857754573875717	-0.43655645696738304	-0.3160074580128435	-0.49633779079001794	-0.34147138325993415	0.5840447977078389	0.00512093882495342	-0.1493314692884453	0.07494464624714926	-0.04080711481051461	-0.13915499361334333	-0.19430598217812048	1.9400435237081526	1
1.5408417985866498	-0.4517197250082739	-0.010029758532750057	1.532924710140657	0.22229468899017166	1.3909973395732784	0.7338167681102775	0.51329717407695	0.6357153024133616	-0.7848881130127269	-0.5400157871621556	-0.2368532432017204	-0.43655645696738304	-0.3160074580128435	-0.5006597661605778	-0.37835342749219825	0.9082999320463816	-0.010494099426766022	-0.25019632724850627	0.07494464624714926	-0.10221640468664536	-0.14085650904402078	-0.19430598217812048	-0.28917549904489986	1
0.6579466487817555	-0.6566556577331943	-0.08440883075149226	1.316412088084181	0.23869200162269158	1.3909973395732784	0.7338167681102775	0.4292231407347029	0.775288496782634	0.2084203482809272	-0.5418948844467374	-0.23461903048453403	-0.43655645696738304	-0.3160074580128435	-0.5006634977725783	-0.3708554294889358	0.8945345512387792	-0.026109137678485463	-0.14933146928844523	-0.012532627927582626	-0.10221640468664536	-0.14224865803275694	-0.19430598217812048	-2.518394521797955	1
0.6967445680261342	-0.6566556577331943	-0.08440883075149226	1.329545545473433	0.22167262525316328	1.410203161427079	0.7338167681102775	0.43399663465881577	0.6863175362285174	0.25966002534845417	-0.5418948844467374	-0.23461903048453403	-0.43655645696738304	-0.3160074580128435	-0.5006634977725783	-0.3708554294889358	0.8945345512387796	-0.04172417593020485	-0.1266626097582804	-0.012532627927582626	-0.10221640468664536	-0.14364080702149304	0.008686583816184456	-0.8958920691172094	0
0.7129911967097184	-0.6566556577331943	-0.08440883075149226	1.2042094256769615	0.23068734009261918	1.410203161427079	0.7338167681102775	0.38625692964738434	0.27260256965187457	1.1693160065643178	-0.6175666399609804	-0.20312712855192497	-0.43655645696738304	-0.3160074580128435	-0.5067150330555908	-0.4498883814152162	1.3210986890018186	-0.057339214181924295	-0.12666260975828036	-0.012532627927582626	-0.10221640468664536	-0.14503295601022917	0.008686583816184456	0.3175410710274031	0
0.6998968989647404	-0.14748301760846025	-0.08440883075149226	1.1224410251044534	0.24170366250454323	1.410203161427079	0.7338167681102775	0.35560071602071935	-0.41747844314599203	1.7488864106890125	-0.700145347656389	-0.41913347763226855	-0.43655645696738304	-0.5306867104779316	-0.5381477774622858	-0.4498883814152162	0.901323017695308	-0.07295425243364373	-0.14933146928844523	-0.012532627927582626	-0.10221640468664536	-0.14642510499896527	-0.19430598217812048	1.940043523708154	0
0.7234181375066445	-0.6566556577331943	-0.08440883075149226	0.9095906171276739	-0.27708832142215584	1.410203161427079	0.24906741426147289	0.27218016888645297	-0.41747844314599203	-1.32380040350373	-0.756010402062877	-0.4115443103856595	-0.43655645696738304	-0.5306867104779316	-0.541445988215155	-0.6728018355662635	1.6579762348254825	-0.08856929068536318	-0.25019632724850627	-0.012532627927582626	-0.16362569456277615	-0.1478172539877014	-0.19430598217812048	-0.28917549904489986	0
0.7074139958183385	-0.501090654255641	-0.08440883075149226	0.9224715080286712	-0.2978676303990226	1.4742225676064178	0.24906741426147289	0.2768707426645831	-0.42470733369101504	0.29696691689129673	-0.713603747127043	-0.42309394947191437	-0.43655645696738304	-0.5306867104779316	-0.5395454964860895	-0.5035902590061503	1.1816918712628495	-0.08856929068536318	-0.25019632724850627	-0.012532627927582626	-0.16362569456277615	-0.1478172539877014	-0.19430598217812048	-0.28917549904489986	0
0.7345725392894042	-0.6566556577331943	-0.08440883075149226	0.9323216010706102	-0.2935656961184096	1.4794241443584897	0.25568220817338233	0.28047772360402556	-0.4180345116494573	0.1790751142960522	-0.713603747127043	-0.42309394947191437	-0.43655645696738304	-0.5306867104779316	-0.5395454964860895	-0.5035902590061503	1.1816918712628495	-0.08856929068536318	-0.25019632724850627	-0.012532627927582626	-0.16362569456277615	-0.1478172539877014	-0.19430598217812048	-0.28917549904489986	0
0.7386948182091191	-0.37961953776777924	-0.08440883075149226	0.9390146130093635	-0.2888726097445012	1.4794241443584897	0.25812680592343534	0.2829328327620103	-0.39245536049014673	-0.4685057180787722	-0.6380843508520905	-0.4349554512380116	-0.43655645696738304	-0.5306867104779316	-0.5335183052693862	-0.3714633752729841	0.20248200916523998	-0.08856929068536318	-0.25019632724850627	-0.012532627927582626	-0.16362569456277615	-0.1478172539877014	-0.19430598217812048	-0.28917549904489986	0
0.7163860146436017	-0.42880416162176005	-0.08440883075149226	0.9433082433096951	-0.29467426895142657	1.4918279043057363	0.25812680592343534	0.28450311221327196	-0.41302989511828775	-0.3691286758501774	-0.7147718346282695	-0.5790610398837062	-0.43655645696738304	-0.6951949199314984	-0.5498009993395594	-0.42496260426923543	-0.8600221511045953	-0.08856929068536318	-0.25019632724850627	-0.012532627927582626	-0.16362569456277615	-0.1478172539877014	-0.19430598217812048	-0.28917549904489986	0
0.7134761707002727	-0.40123096340058895	-0.08440883075149226	0.9407194368050852	-0.2934030411331359	1.4918279043057363	0.25812680592343534	0.28355467756639424	-0.40635707307672747	0.13457670813312156	-0.6451436622725467	-0.6058039059059682	-0.43655645696738304	-0.6951949199314984	-0.544677485159614	-0.5641821888162987	-2.2467064932655507	-0.08856929068536318	-0.25019632724850627	-0.012532627927582626	-0.16362569456277615	-0.1478172539877014	-0.19430598217812048	-0.28917549904489986	0
0.725358033468864	-0.6566556577331943	-0.08440883075149226	0.9453919168378	-0.29738580735056197	1.5018309365212579	0.25812680592343534	0.2852658913703741	-0.41302989511828775	-0.14962724876855021	-0.6875503172083808	-0.5591926883511162	-0.43655645696738304	-0.6951949199314984	-0.5465779768886795	-0.3949706122561854	-1.2907169125647642	-0.08856929068536318	-0.25019632724850627	-0.012532627927582626	-0.16362569456277615	-0.1478172539877014	-0.19430598217812048	-0.28917549904489986	0
0.7168709886341561	-0.6426827532292225	-0.08440883075149226	0.9407825784271474	-0.2984770627184548	1.5018309365212579	0.25812680592343534	0.28357514317950533	-0.43416049824989145	1.001017540673085	-0.6837413362261202	-0.5654250886619071	-0.43655645696738304	-0.6951949199314984	-0.5465626442973697	-0.4101692568573932	-1.293038045852362	-0.08856929068536318	-0.25019632724850627	-0.012532627927582626	-0.16362569456277615	-0.1478172539877014	-0.19430598217812048	-0.28917549904489986	0
0.7241455984924771	-0.6566556577331943	-0.08440883075149226	0.9369940811033252	-0.3058412663794233	1.5018309365212579	0.25021781320267467	0.2821841531895608	-0.4369408407672076	0.08315824217446534	-0.7592607325010726	-0.5753583794554263	-0.43655645696738304	-0.710510290956068	-0.552589835514073	-0.42496260426923543	-0.05358721048548856	-0.08856929068536318	-0.25019632724850627	-0.012532627927582626	-0.16362569456277615	-0.1478172539877014	-0.19430598217812048	-0.28917549904489986	0
0.739907253185506	-0.27938723612595445	-0.08440883075149226	0.9431188184435055	-0.2985463161871848	1.5018309365212579	0.2588458052616863	0.28443168147620723	-0.43527263525681686	0.6693819100932795	-0.7185300291974333	-0.49822164404345026	-0.43655645696738304	-0.6241632853520289	-0.5454894255989441	-0.3949706122561854	0.20379922043225066	-0.08856929068536318	-0.25019632724850627	-0.012532627927582626	-0.16362569456277615	-0.1478172539877014	-0.19430598217812048	-0.28917549904489986	0
0.7175984496199886	-0.4675556834461087	-0.08440883075149226	0.9441922260185877	-0.29991038769842715	1.5074326345619504	0.2588458052616863	0.2848247418704174	-0.4369408407672076	0.9858095186181466	-0.7366099922598967	-0.514422693715977	-0.43655645696738304	-0.6241632853520289	-0.5478047586442822	-0.4671135119632517	0.6258771304443835	-0.08856929068536318	-0.25019632724850627	-0.012532627927582626	-0.16362569456277615	-0.1478172539877014	-0.19430598217812048	-0.28917549904489986	0
0.7112937877427762	-0.6266604893980015	-0.08440883075149226	0.9405300119388927	-0.2973577308812943	1.4982298449236697	0.2588458052616863	0.28348308126907085	-0.43805297777413305	0.9834615722910743	-0.7284333797513106	-0.522417030419029	-0.43655645696738304	-0.6241632853520289	-0.5477341033377326	-0.48231215656445947	0.647587093293773	-0.08856929068536318	-0.25019632724850627	-0.012532627927582626	-0.16362569456277615	-0.1478172539877014	-0.19430598217812048	-0.28917549904489986	0
0.7406347141713385	-0.6566556577331943	-0.08440883075149226	0.9467178909011368	-0.29419423240925213	1.4982298449236697	0.2592772048646372	0.28575401173478737	-0.40357673055941384	-0.13383497846171896	-0.7322423607335712	-0.5183200304595226	-0.43655645696738304	-0.6241632853520289	-0.5477494359290423	-0.4671135119632517	0.622543472205598	-0.08856929068536318	-0.25019632724850627	-0.012532627927582626	-0.16362569456277615	-0.1478172539877014	-0.19430598217812048	-0.28917549904489986	0
0.7091114047852808	-0.5035126243696629	-0.08440883075149226	0.9428031103331859	-0.29090267033955525	1.4946287533260834	0.2592772048646372	0.28432023340554813	-0.38911894946936787	0.16432149285529477	-0.6904959291679956	-0.5420881321120129	-0.43655645696738304	-0.6241632853520289	-0.5459076605287599	-0.4997399357071777	0.16233201576153708	-0.08856929068536318	-0.25019632724850627	-0.012532627927582626	-0.16362569456277615	-0.1478172539877014	-0.19430598217812048	-0.28917549904489986	0
0.7360274612610683	-0.10258341780236403	-0.08440883075149226	0.9417928443801673	-0.2922887923325444	1.4946287533260834	0.2592772048646372	0.2839488940442389	-0.39801604552477904	0.19390514021968766	-0.6422996231391255	-0.42269904628224436	-0.43655645696738304	-0.4988677068837827	-0.5329763547268095	-0.4997399357071777	0.9222372565835697	-0.08856929068536318	-0.25019632724850627	-0.012532627927582626	-0.16362569456277615	-0.1478172539877014	-0.19430598217812048	-0.28917549904489986	0
0.7127487097144413	-0.3328568840278201	-0.08440883075149226	0.9405300119388927	-0.2914179346529356	1.4946287533260834	0.2592772048646372	0.2834864984328091	-0.39801604552477904	0.3349632704192252	-0.6055810464701338	-0.4081983206851958	-0.43655645696738304	-0.4988677068837827	-0.5275508825379539	-0.35322500175153476	0.21473792719724052	-0.08856929068536318	-0.25019632724850627	-0.012532627927582626	-0.16362569456277615	-0.1478172539877014	-0.19430598217812048	-0.28917549904489986	1
1.8075774933917537	-0.5387243437196719	-0.010029758532750057	1.2259932852889417	0.39397908327042136	1.4946287533260834	0.891996622525491	0.39761104697981603	-0.3907871549797586	1.7594767634502895	-0.5816098594884408	-0.43263426490170204	-0.43655645696738304	-0.4988677068837827	-0.526529342168176	-0.4488751384418024	0.21294777100780565	-0.07295425243364373	-0.14933146928844523	-0.012532627927582626	-0.10221640468664536	-0.14642510499896527	-0.19430598217812048	1.9400435237081548	1
0.7607611347793592	-0.6566556577331943	-0.08440883075149226	1.2312340399202324	0.39105362169050834	1.4946287533260834	0.891996622525491	0.3995414923670478	-0.3446334691923121	1.7544480849074895	-0.5816098594884408	-0.432634264901702	-0.43655645696738304	-0.4988677068837827	-0.526529342168176	-0.4488751384418024	0.21294777100780565	-0.07295425243364378	-0.1493314692884452	-0.012532627927582626	-0.10221640468664536	-0.14642510499896527	-0.19430598217812048	1.9400435237081626	1
0.7420896361430025	-0.6566556577331943	-0.08440883075149226	1.239821300520897	0.3854693744152204	1.5006305726553963	0.891996622525491	0.4026913150755839	-0.39801604552478154	1.7571537336114986	-0.6233562910540165	-0.3934902913275341	-0.43655645696738304	-0.4988677068837827	-0.5283711175684583	-0.32059857800760877	0.27160737173533583	-0.07295425243364373	-0.14933146928844523	-0.012532627927582626	-0.10221640468664536	-0.14642510499896527	-0.19430598217812048	1.9400435237081546	1
0.921287525652977	-0.550275278109622	-0.010029758532750057	1.2880614997775748	0.3651544918284698	1.5006305726553963	0.891996622525491	0.42069309258413473	-0.043800408818703195	1.6222947288268963	-0.7453960417256442	-0.5720229729355741	-0.43655645696738304	-0.6620556257317831	-0.5515911618302504	-0.5445252751320699	0.6575000366081635	-0.057339214181924295	-0.1266626097582804	-0.012532627927582626	-0.10221640468664536	-0.14503295601022917	0.008686583816184456	0.3175410710274032	1
0.7694906666093443	-0.6566556577331943	0.06434931368599209	1.302836639340482	0.35376409916772406	1.549045248578521	0.891996622525491	0.4261268086536074	-0.08661768358537081	1.648789808131053	-0.8336628276878953	-0.6909210443621695	-0.43655645696738304	-0.8079477376468643	-0.5598248151537132	-0.5570894880024017	-0.05019366446234514	-0.026109137678485463	-0.06149545682242287	-0.012532627927582626	-0.04080711481051461	-0.14193929159081556	0.008686583816184456	0.22149636768291292	1
1.1567423980673002	-0.6566556577331943	-0.010029758532750057	1.1333645257214746	-0.05715006673658948	1.549045248578521	0.50603777775237	0.35604176050816916	-0.08661768358537081	1.0961908595883088	-0.8658106271781743	-0.7144477415586926	-0.43655645696738304	-0.8161335394013757	-0.5609170108300409	-0.6728018355662635	1.6579762348254816	-0.026109137678485463	-0.0614954568224229	-0.012532627927582626	-0.04080711481051461	-0.14193929159081556	0.008686583816184456	0.2214963676829131	1
0.719780832577484	-0.5744949792498398	0.06434931368599209	1.122693591592708	-0.0466526007480703	1.5122340900254	0.50603777775237	0.35211796960722413	-0.043800408818703195	1.0192437653186692	-0.8434138190024824	-0.7064359199983966	-0.43655645696738304	-0.8161335394013757	-0.5603868956850584	-0.5834338053111617	0.056418014271617085	0.00512093882495342	-0.0614954568224229	-0.012532627927582626	-0.04080711481051461	-0.13884562717140198	0.008686583816184316	-0.7998473657727166	1
1.1227942187284687	-0.6566556577331943	-0.010029758532750057	1.2218259382327374	-0.022989953940059604	1.5122340900254	0.50603777775237	0.3897468646873089	0.3554567766678962	-0.1478793597489256	-0.8434138190024824	-0.7064359199983966	-0.43655645696738304	-0.8161335394013757	-0.5603868956850584	-0.5834338053111617	0.056418014271617176	0.02073597707667286	-0.12666260975828048	0.07494464624714926	-0.04080711481051461	-0.13745347818266584	0.008686583816184316	0.3175410710274005	1
0.777735224448775	-0.6566556577331943	0.06434931368599209	1.1844460979710199	-0.004073470096123202	1.5122340900254	0.50603777775237	0.3757496776352879	0.3554567766678962	0.2855822537141448	-0.8724128608807593	-0.7326611763655817	-0.43655645696738304	-0.8332973172737382	-0.56127561629008	-0.6728018355662635	1.6579762348254816	0.036351015328392196	-0.12666260975828048	0.07494464624714926	-0.04080711481051461	-0.13575196275198836	0.008686583816184316	-0.8958920691172001	1
1.0675071838052286	-0.6566556577331943	-0.010029758532750057	1.262047151487324	-0.014842906994083447	1.5122340900254	0.50603777775237	0.4051388169761998	0.3365504475501459	-0.7079566759909803	-0.8724128608807593	-0.7326611763655817	-0.43655645696738304	-0.8332973172737382	-0.56127561629008	-0.6728018355662635	1.6579762348254816	0.02073597707667286	-0.12666260975828048	0.07494464624714926	-0.04080711481051461	-0.13745347818266584	0.008686583816184316	0.3175410710274005	1
0.821382883598701	-0.5927529078016964	0.06434931368599209	1.1747222881732082	-0.0489231561421607	1.5122340900254	0.48590579628134284	0.37168632369359483	0.2097668287605287	0.20491366297816438	-0.8549931211885544	-0.7263129376859013	-0.43655645696738304	-0.8332973172737382	-0.5609549293505228	-0.6032933675900732	0.0498912508196754	0.036351015328392196	-0.12666260975828048	0.07494464624714926	-0.04080711481051461	-0.13575196275198836	0.008686583816184316	-0.8958920691172001	1
1.0922408573235207	-0.41706692183842375	-0.08440883075149226	1.271707819663072	-0.07503283815827566	1.6078630780057879	0.48590579628134284	0.4083419325859255	0.16639348549039837	-0.7406686423668668	-0.8120786021217523	-0.6199690860975677	-0.43655645696738304	-0.7217327611033819	-0.5569771372638919	-0.6032933675900732	1.2849748332933666	0.00512093882495342	-0.06149545682242292	-0.012532627927582626	-0.04080711481051461	-0.13884562717140198	0.008686583816184316	-0.799847365772717	1
0.832779772376738	-0.10873149578411162	0.06434931368599209	1.1961904396748686	-0.0956717336353019	1.6078630780057879	0.46778701295741854	0.3794652755649672	0.1096744981371475	0.2530541828705216	-0.662715761204042	-0.4030357041994941	-0.43655645696738304	-0.5032246658821516	-0.5334004337589842	-0.41219574280422094	0.7953208969251441	0.02073597707667286	-0.04846661132838421	-0.012532627927582626	-0.04080711481051461	-0.1371441117407245	0.008686583816184316	-1.5431111993434985	1
1.1254615756765196	-0.1989033061830766	-0.010029758532750057	1.2867355257142352	-0.09695493480160924	1.679884909957544	0.48748759482549486	0.41394177276495053	0.1402582658276251	-0.6878849733246734	-0.5379335442251865	-0.39257876378656736	-0.43655645696738304	-0.5032246658821516	-0.5169452269116719	-0.2444027064068871	-0.5488591981401282	0.00512093882495342	-0.06149545682242292	-0.012532627927582626	-0.04080711481051461	-0.13884562717140198	0.008686583816184316	-0.7998473657727172	1
0.815563195712044	-0.6566556577331943	0.13872838590473435	1.2211313803900388	-0.0842147235338152	1.6702819990306428	0.48748759482549486	0.3890027323456195	0.16639348549039837	0.3344009841529895	-0.5379335442251865	-0.39257876378656736	-0.43655645696738304	-0.5032246658821516	-0.5169452269116719	-0.2444027064068871	-0.5488591981401282	0.03635101532839231	0.006959612238551671	-0.012532627927582626	0.02060217506561622	-0.13513322986810564	0.008686583816184316	-0.6927316397699935	1
1.144860535298709	-0.6566556577331943	-0.010029758532750057	1.3053623042230311	-0.074429526542162	1.6702819990306428	0.4989915842375104	0.4212390762589335	0.21643965080208644	-0.716149588197153	-0.5553532839173914	-0.3681964336323519	-0.43655645696738304	-0.5032246658821516	-0.5172659138512291	-0.1748942384306969	-0.585287570448359	0.02073597707667286	0.006959612238551671	-0.012532627927582626	0.02060217506561622	-0.13683474529878312	0.008686583816184316	0.11438064168018994	1
0.8070761508773362	0.03435104633656016	0.06434931368599209	1.231107756676105	-0.05962324456700806	1.6562777539289124	0.4989915842375104	0.39297436401192304	0.2559205145479777	0.31296246187742244	-0.43229780498382736	-0.2551052552875046	-0.43655645696738304	-0.40182634737465606	-0.484275942406816	-0.07681231860423611	-1.039191580052555	0.05196605358011164	-0.06149545682242285	0.07494464624714926	0.02060217506561622	-0.13374108087936953	0.008686583816184316	0.2214963676829191	1
1.208634615056657	-0.6566556577331943	-0.010029758532750057	1.3289772708748615	-0.031241122132328294	1.6562777539289124	0.5368109494295117	0.4306576763838679	0.30040599482503605	-0.6585998240154467	-0.5816606459015375	-0.24755852734352632	-0.43655645696738304	-0.40182634737465606	-0.5078526459117236	-0.1748942384306969	0.2291596042726924	0.03635101532839231	-0.04846661132838417	0.07494464624714926	0.02060217506561622	-0.135442596310047	0.008686583816184316	0.9647602012536918	1
0.754456472902148	-0.046319188999704074	0.06434931368599209	1.2323705891173782	-0.0024035377086671114	1.569451434298185	0.5368109494295117	0.3939426077072294	0.31986839244624904	0.312963801210746	-0.5400665735752525	-0.1932496842832203	-0.43655645696738304	-0.40182634737465606	-0.49505415169714734	-0.008925039385508107	-0.04072544248628702	0.05196605358011164	-0.06149545682242285	0.07494464624714926	0.02060217506561622	-0.13374108087936953	0.008686583816184316	0.22149636768291894	1
1.3075693091298222	-0.2484605408238301	-0.010029758532750057	1.3604849402846533	0.049170466571391604	1.569451434298185	0.5954812954307904	0.4435947238634362	0.4661144088570793	-0.5645594523353782	-0.4287935424801478	-0.24175852762647307	-0.43655645696738304	-0.40182634737465606	-0.4819690293391767	-0.008925039385508107	-0.9396777499248722	0.02073597707667286	-0.12666260975828048	0.07494464624714926	-0.04080711481051461	-0.13745347818266584	0.008686583816184316	0.3175410710274005	1
0.7059590738466746	-0.31161806918178286	0.06434931368599209	1.2461986043493318	0.09482038060141103	1.4894271765740115	0.5954812954307904	0.40026329961740637	0.5867812741085989	0.31519713215808826	-0.3347371054248607	-0.34057123541702455	-0.43655645696738304	-0.40182634737465606	-0.4726198175589211	-0.38423023673799866	-1.6135582812790807	0.036351015328392196	-0.12666260975828048	0.07494464624714926	-0.04080711481051461	-0.13575196275198836	0.008686583816184316	-0.8958920691172001	1
1.4268729108062874	-0.5702099552019552	-0.010029758532750057	1.407588590344184	0.1677975906937063	1.4894271765740115	0.6662308303146863	0.4633642932657164	0.8136572235215948	-0.554164838419636	-0.4995390159240003	-0.37815944425397924	-0.43655645696738304	-0.458994930595679	-0.5095308436876338	-0.32282771254911924	-0.6637979582976685	0.02073597707667286	-0.12666260975828048	0.07494464624714926	-0.04080711481051461	-0.13745347818266584	0.008686583816184316	0.3175410710274005	1
0.7379673572232865	0.03621410027042297	0.06434931368599209	1.2850307019185165	0.19827988674434033	1.4894271765740115	0.6662308303146863	0.4165340580577831	0.8514698817570954	0.36618293380339445	-0.31066434561697404	-0.3935694476359839	-0.20698319021686637	-0.4005060567690898	-0.47183049303249724	-0.38423023673799866	-1.2467328073694404	0.036351015328392196	-0.12666260975828048	0.07494464624714926	-0.04080711481051461	-0.13575196275198836	0.008686583816184316	-0.8958920691172001	1
1.2905952194604065	-0.2685815233095496	-0.010029758532750057	1.424636828301387	0.18832571709940088	1.4894271765740115	0.6662308303146863	0.4703031677873565	0.8514698817570954	-0.6696584598191012	-0.3712525364414651	-0.4317835267502593	-0.20698319021686637	-0.4005060567690898	-0.48925727644537254	-0.6041039619688043	-0.5854820078725805	0.02073597707667286	-0.12666260975828048	0.07494464624714926	-0.04080711481051461	-0.13745347818266584	0.008686583816184316	0.3175410710274005	1
0.6349103842304056	-0.3423584590905209	-0.010029758532750057	1.249481968696645	0.22638383430190478	1.3721916390080964	0.6662308303146863	0.4033975653379848	0.8859461289718146	0.34436496675168476	-0.3968488886422559	-0.4293231482301488	-0.20698319021686637	-0.4005060567690898	-0.4945848735486883	-0.5925529920718865	-0.14250958618855156	0.020735977076672754	-0.12666260975828048	0.07494464624714926	-0.04080711481051461	-0.13745347818266584	0.008686583816184316	0.31754107102741325	1
1.2120294329905392	-0.6566556577331943	-0.010029758532750057	1.381258533943615	0.2003370285849531	1.3721916390080964	0.6662308303146863	0.4536338310658651	0.8125450865146693	-0.6111512837272038	-0.490905325697543	-0.33559297202272204	-0.43655645696738304	-0.4005060567690898	-0.5039340853289438	-0.34471376077485844	-0.11113503200912904	0.00512093882495342	-0.1493314692884453	0.07494464624714926	-0.04080711481051461	-0.13915499361334333	-0.19430598217812048	1.9400435237081526	1
1.0556253210366375	-0.6566556577331943	-0.010029758532750057	1.284588710564068	0.10815190949057252	1.3721916390080964	0.5854153046952769	0.41509510904515245	0.6323788913925827	-0.5086472833531781	-0.5144702213744615	-0.3041151981933471	-0.43655645696738304	-0.4005060567690898	-0.5045209378762577	-0.250684812842053	-0.20480718558940977	0.00512093882495342	-0.1493314692884453	0.07494464624714926	-0.04080711481051461	-0.13915499361334333	-0.19430598217812048	1.9400435237081526	1
1.2236688087638532	-0.6218165491699579	0.06434931368599209	1.411061379557688	0.07359296412500382	1.3721916390080964	0.5854153046952769	0.4634799531893549	-0.06937955997801122	-1.7408295824523503	-0.6938478324323849	-0.47772884717600106	-0.43655645696738304	-0.6165055998397441	-0.5421259702406362	-0.33093365633643	-0.0064654725765503395	0.00512093882495342	-0.1493314692884453	0.07494464624714926	-0.04080711481051461	-0.13915499361334333	-0.19430598217812048	1.9400435237081528	1
1.1237641667095786	-0.6566556577331943	-0.08440883075149226	1.3676199435778522	0.039844832373775646	1.3721916390080964	0.5457265412238235	0.4462528917325525	-0.09607084814424723	-1.8323667109547368	-0.7996359309130344	-0.5632463671049698	-0.43655645696738304	-0.6687891078201713	-0.5539528878896496	-0.6349065483605855	1.5894654270737414	-0.010494099426766022	-0.09071498373692742	-0.012532627927582626	-0.04080711481051461	-0.14054714260207943	-0.19430598217812048	-0.2891754990449023	1
1.172261565765052	-0.649389747391129	-0.010029758532750057	1.5075417780710425	-0.21258686707034397	2.0664020747653016	0.5457265412238235	0.4991152794858916	-0.2523260976174166	-0.9398259908726616	-0.8833319396965729	-0.7690561364260371	-0.43655645696738304	-0.8668326986551234	-0.5617062672116144	-0.6648985403736354	1.422522731704143	-0.010494099426766022	-0.09071498373692742	-0.012532627927582626	-0.04080711481051461	-0.14054714260207943	-0.19430598217812048	-0.2891754990449023	1
0.5735611744252324	-0.4343933234233488	-0.08440883075149226	1.3412898871772845	0.0697633339247604	1.270960952987018	0.5457265412238235	0.4364162599961158	-0.18726608271221473	-1.9404006397868268	-0.8227437488720818	-0.633402024530744	-0.43655645696738304	-0.7340114637351489	-0.5578267836117711	-0.6349065483605855	1.5317684188965046	-0.026109137678485463	-0.06149545682242287	-0.012532627927582626	-0.04080711481051461	-0.14193929159081556	0.008686583816184456	0.22149636768291275	1
0.7280253904169147	-0.5105922293183419	-0.08440883075149226	1.2559855557692072	0.1150188055260696	1.270960952987018	0.5457265412238235	0.4042503222383802	0.563982465466607	-0.8420157324930031	-0.7829272010041849	-0.6298809846076374	-0.43655645696738304	-0.7340114637351489	-0.5561513579683698	-0.5218286325275996	0.19765106174584868	-0.04172417593020485	-0.04846661132838421	-0.012532627927582626	-0.04080711481051461	-0.1433314405795517	0.008686583816184456	0.9647602012536907	0
0.7389373052043963	-0.6566556577331943	-0.08440883075149226	1.1297654532638433	0.07350153837595928	1.270960952987018	0.5152409692819826	0.3559583205029742	0.4527687647739613	0.07697790384350801	-0.7924242602532878	-0.6209663058869291	-0.43655645696738304	-0.7340114637351489	-0.5562466762591277	-0.5139253373349716	0.242627264761826	-0.07295425243364373	-0.14933146928844523	-0.012532627927582626	-0.10221640468664536	-0.14642510499896527	-0.19430598217812048	1.940043523708154	0
0.7018367949269597	-0.6566556577331943	-0.08440883075149226	1.019899030872982	0.01865796408827567	1.270960952987018	0.5152409692819826	0.3143882965786328	-0.3696565518481574	1.3202990874510132	-0.7924242602532878	-0.6209663058869291	-0.43655645696738304	-0.7340114637351489	-0.5562466762591277	-0.5139253373349716	0.24262726476182617	-0.07295425243364373	-0.14933146928844523	-0.012532627927582626	-0.10221640468664536	-0.14642510499896527	-0.19430598217812048	1.940043523708154	0
0.7464544020579944	-0.5925666024083102	-0.08440883075149226	0.909022342529101	-0.20911037479965583	1.270960952987018	0.2627284016882413	0.2721170540046643	-0.3696565518481574	-1.9496557174465754	-0.7769344042587616	-0.6317493633433134	-0.43655645696738304	-0.7340114637351489	-0.5559282626317753	-0.5139253373349716	-0.029014385359740706	-0.08856929068536318	-0.25019632724850627	-0.012532627927582626	-0.16362569456277615	-0.1478172539877014	-0.19430598217812048	-0.28917549904489986	0
0.7229331635160903	-0.6566556577331943	-0.08440883075149226	0.9479175817203477	-0.2884763612808079	1.4826251146674574	0.2627284016882413	0.28619799373425386	-0.4180345116494573	-0.901327324563359	-0.8375225950832527	-0.6860911470497453	-0.43655645696738304	-0.7880113495028125	-0.5598077462316186	-0.6030907189953905	0.7941766142378336	-0.08856929068536318	-0.25019632724850627	-0.012532627927582626	-0.16362569456277615	-0.1478172539877014	-0.19430598217812048	-0.28917549904489986	0
0.7030492299033466	-0.39508288541884135	-0.08440883075149226	0.941413994647784	-0.28379569649603636	1.4826251146674574	0.2627284016882413	0.2838165101693338	-0.3724368943654735	-0.1649470820290535	-0.8060350189632323	-0.6039853362307505	-0.43655645696738304	-0.706153331957699	-0.5561100431085505	-0.6030907189953905	1.3390408045463758	-0.08856929068536318	-0.25019632724850627	-0.012532627927582626	-0.16362569456277615	-0.1478172539877014	-0.19430598217812048	-0.28917549904489986	0
0.7350575132799586	-0.5493437511426906	-0.08440883075149226	0.9404037286947654	-0.2848423999569714	1.4826251146674574	0.2627284016882413	0.28344523135577615	-0.38133399042088467	-0.10117233665039377	-0.7767820450194712	-0.6130458662289869	-0.43655645696738304	-0.706153331957699	-0.5552056900748779	-0.5560762450289879	0.7123535499934566	-0.08856929068536318	-0.25019632724850627	-0.012532627927582626	-0.16362569456277615	-0.1478172539877014	-0.19430598217812048	-0.28917549904489986	0
0.7212357545491491	-0.6566556577331943	-0.08440883075149226	0.9454550584598622	-0.28968808912851035	1.4846257211105618	0.2627284016882413	0.2852936785311505	-0.42303912818062683	-0.40446325245944137	-0.7767820450194712	-0.6130458662289869	-0.43655645696738304	-0.706153331957699	-0.5552056900748779	-0.5560762450289879	0.7123535499934566	-0.08856929068536318	-0.25019632724850627	-0.012532627927582626	-0.16362569456277615	-0.1478172539877014	-0.19430598217812048	-0.28917549904489986	0
0.6945621850686388	-0.6566556577331943	-0.08440883075149226	0.9319427513382283	-0.28963169684228757	1.4706214760088314	0.25596980790868246	0.28034159144486537	-0.40913741559404615	-0.4448094875624604	-0.7942525711247729	-0.6013967467343667	-0.43655645696738304	-0.706153331957699	-0.5555282496349204	-0.5560762450289879	0.8783253040991443	-0.08856929068536318	-0.25019632724850627	-0.012532627927582626	-0.16362569456277615	-0.1478172539877014	-0.19430598217812048	-0.28917549904489986	0
0.7287528514027473	-0.4830190310971708	-0.08440883075149226	0.9334581502677575	-0.28837615260514543	1.4706214760088314	0.25596980790868246	0.28089746521648457	-0.39579177151092815	-0.5709891823844319	-0.7469196341185486	-0.6041647450724212	-0.43655645696738304	-0.706153331957699	-0.553160559538226	-0.48393334532192156	-0.3185651001686301	-0.08856929068536318	-0.25019632724850627	-0.012532627927582626	-0.16362569456277615	-0.1478172539877014	-0.19430598217812048	-0.28917549904489986	0
0.7091114047852808	-0.12289070568146979	-0.08440883075149226	0.9350366908193489	-0.2898442610391609	1.4706214760088314	0.25596980790868246	0.28147457280081495	-0.40969348409750883	-0.7950884140536532	-0.672720684584113	-0.4242980896915273	-0.43655645696738304	-0.5132588744844558	-0.5361597577617447	-0.48393334532192156	1.032302937168632	-0.08856929068536318	-0.25019632724850627	-0.012532627927582626	-0.16362569456277615	-0.1478172539877014	-0.19430598217812048	-0.28917549904489986	0
0.6986844639883535	-0.29708624849765214	-0.08440883075149226	0.9255654475097919	-0.29223612352192063	1.4706214760088314	0.25223101134977755	0.27800561235353954	-0.4030206620559486	-0.017729121794123445	-0.6039558812510359	-0.4030953486687622	-0.43655645696738304	-0.5132588744844558	-0.5269108006852004	-0.2816900478285168	-0.13837316438090985	-0.08856929068536318	-0.25019632724850627	-0.012532627927582626	-0.16362569456277615	-0.1478172539877014	-0.19430598217812048	-0.28917549904489986	0
0.7205082935633166	-0.6566556577331943	-0.08440883075149226	0.9253760226436023	-0.29242849604166693	1.4706214760088314	0.25223101134977755	0.2779361863146924	-0.4046888675663393	0.003515294780926724	-0.6039558812510359	-0.4030953486687622	-0.43655645696738304	-0.5132588744844558	-0.5269108006852004	-0.2816900478285168	-0.13837316438090994	-0.08856929068536318	-0.25019632724850627	-0.012532627927582626	-0.16362569456277615	-0.1478172539877014	-0.19430598217812048	-0.28917549904489986	0
0.7391797921996734	-0.6566556577331943	-0.08440883075149226	0.9369940811033266	-0.2901882967241052	1.4774235379153853	0.25841440565873547	0.2821914444633503	-0.40969348409750883	-0.3100197735502113	-0.6039558812510359	-0.4030953486687622	-0.43655645696738304	-0.5132588744844558	-0.5269108006852004	-0.2816900478285168	-0.13837316438090994	-0.08856929068536318	-0.25019632724850627	-0.012532627927582626	-0.16362569456277615	-0.1478172539877014	-0.19430598217812048	-0.28917549904489986	0
0.6962595940355799	-0.6072847284858272	-0.08440883075149226	0.928533103746788	-0.28771920475978596	1.4734223250291767	0.25841440565873547	0.2790947883571772	-0.4046888675663393	0.5636450288540725	-0.6378304187866064	-0.383504570547657	-0.43655645696738304	-0.5132588744844558	-0.5290870718974979	-0.2816900478285168	0.19330332592855956	-0.08856929068536318	-0.25019632724850627	-0.012532627927582626	-0.16362569456277615	-0.1478172539877014	-0.19430598217812048	-0.28917549904489986	0
0.7328751303224621	-0.19797177921614514	-0.08440883075149226	0.934720982709032	-0.2849763839755697	1.4734223250291767	0.25841440565873547	0.281362751983059	-0.3763293738897151	-0.34224490551514664	-0.6582973432646197	-0.4264574020258458	-0.43655645696738304	-0.5664665858887795	-0.5349387546894446	-0.2816900478285168	0.011149750568195227	-0.08856929068536318	-0.25019632724850627	-0.012532627927582626	-0.16362569456277615	-0.1478172539877014	-0.19430598217812048	-0.28917549904489986	0
0.7032917168986237	-0.5620125178929584	-0.08440883075149226	0.9359206735282415	-0.286480184679759	1.4734223250291767	0.25841440565873547	0.28180097626976053	-0.386894675455517	-0.36234065915527003	-0.7305156226882797	-0.4697556253842734	-0.43655645696738304	-0.5664665858887795	-0.5443886354941009	-0.5698563494674163	1.4210719433160546	-0.08856929068536318	-0.25019632724850627	-0.012532627927582626	-0.16362569456277615	-0.1478172539877014	-0.19430598217812048	-0.28917549904489986	0
0.70086684694585	-0.6253563516442974	-0.08440883075149226	0.9308062021410796	-0.2843257522975761	1.4734223250291767	0.25841440565873547	0.27992969171231286	-0.38133399042088467	0.30245989294656506	-0.7219835052880161	-0.4772017914564652	-0.43655645696738304	-0.5664665858887795	-0.5443117026839448	-0.6039013133741216	1.467514268869157	-0.08856929068536318	-0.25019632724850627	-0.012532627927582626	-0.16362569456277615	-0.1478172539877014	-0.19430598217812048	-0.28917549904489986	0
0.729722799383857	-0.6566556577331943	-0.08440883075149226	0.928343678880597	-0.2882017446212195	1.4734223250291767	0.25467560909983056	0.27902508701527146	-0.38856288096590513	0.24721704839076658	-0.7219835052880161	-0.4772017914564652	-0.43655645696738304	-0.5664665858887795	-0.5443117026839448	-0.6039013133741216	1.467514268869157	-0.08856929068536318	-0.25019632724850627	-0.012532627927582626	-0.16362569456277615	-0.1478172539877014	-0.19430598217812048	-0.28917549904489986	0
0.09586179372881913	-0.6566556577331943	-0.010029758532750057	0.7720050226508417	0.09250441396684123	0.48272201440390905	0.25467560909983056	0.22486316286672905	-0.38856288096590513	-2.1946614109827167	-0.7354419047586701	-0.46668564388363093	-0.43655645696738304	-0.5664665858887795	-0.5445031215683417	-0.5698563494674163	1.4391182610970215	-0.07295425243364373	-0.14933146928844523	-0.012532627927582626	-0.10221640468664536	-0.14642510499896527	-0.19430598217812048	1.9400435237081548	0
1.0219196286930843	-0.5763580331837028	-0.08440883075149226	0.8472698361507875	0.18017387032827134	0.48272201440390905	0.42608505133886226	0.25317637386286834	-0.38856288096590513	-1.3562518917925124	-0.8385891097582857	-0.7198229435810273	-0.43655645696738304	-0.8244513702164438	-0.5605190230981358	-0.5854602912579895	-0.3613708530164804	-0.07295425243364378	-0.1493314692884452	-0.012532627927582626	-0.10221640468664536	-0.14642510499896527	-0.19430598217812048	1.9400435237081626	1
0.7180834236105429	-0.5763580331837028	-0.08440883075149226	0.8511214750966749	0.18111327021815732	0.48272201440390905	0.42608505133886226	0.25458561285057574	-0.38856288096590513	-1.3870438176592566	-0.8424996635667398	-0.7266075747393324	-0.43655645696738304	-0.8346176078793045	-0.5607161061824869	-0.5854602912579895	-0.4895840827986774	-0.07295425243364373	-0.14933146928844523	-0.012532627927582626	-0.10221640468664536	-0.14642510499896527	-0.19430598217812048	1.9400435237081546	1
0.7289953383980244	-0.3382597404360225	-0.08440883075149226	0.8584459032560647	0.18289329992662715	0.48272201440390905	0.42608505133886226	0.25726739765406875	-0.4280437447117939	-1.4449874383854204	-0.7642378009845598	-0.5745807419465926	-0.43655645696738304	-0.6658844684879254	-0.5528318642158655	-0.5854602912579895	1.116752825461748	-0.07295425243364373	-0.14933146928844523	-0.012532627927582626	-0.10221640468664536	-0.14642510499896527	-0.19430598217812048	1.940043523708154	1
0.7716730495668408	-0.6566556577331943	-0.010029758532750057	0.8693694038730888	0.18682315863512117	0.48272201440390905	0.42608505133886226	0.26129109707564796	-0.3318438936126568	-1.5152509670716308	-0.7642378009845598	-0.5745807419465926	-0.43655645696738304	-0.6658844684879254	-0.5528318642158655	-0.5854602912579895	1.116752825461748	-0.057339214181924295	-0.1266626097582804	-0.012532627927582626	-0.10221640468664536	-0.14503295601022917	0.008686583816184456	0.3175410710274032	1
0.8626056727958534	-0.6566556577331943	-0.010029758532750057	1.0690232128385513	-0.12935029982822563	1.5094332410050548	0.42608505133886226	0.3314851746928817	-0.14834128746979125	0.933258293434478	-0.7642378009845598	-0.5745807419465926	-0.43655645696738304	-0.6658844684879254	-0.5528318642158655	-0.5854602912579895	1.116752825461748	-0.05733921418192435	-0.1266626097582804	-0.012532627927582626	-0.10221640468664536	-0.14503295601022917	0.008686583816184456	0.31754107102740964	1
1.0835113254935347	-0.3209333388510974	-0.010029758532750057	1.0850611848427343	-0.09271472588180812	1.5094332410050548	0.46261021772201105	0.337692095012427	-0.14834128746979125	1.1572408348589664	-0.694609628628837	-0.5122431220364954	-0.43655645696738304	-0.6536057658561585	-0.5444870012225628	-0.3264753872534091	-0.236127910788236	-0.04172417593020491	-0.12666260975828036	-0.012532627927582626	-0.10221640468664536	-0.14364080702149304	0.008686583816184456	-0.8958920691172028	1
0.8839445283802622	-0.40570229284186	0.06434931368599209	1.1282500543343155	-0.11309758111657994	1.5274386989929938	0.46261021772201105	0.3537350997734973	-0.19727531577455387	0.7591128627670667	-0.6480892742321616	-0.5115272557346874	-0.43655645696738304	-0.6536057658561585	-0.5400476422587288	-0.3264753872534091	-1.20388245335894	-0.010494099426766022	-0.09071498373692742	-0.012532627927582626	-0.04080711481051461	-0.14054714260207943	-0.19430598217812048	-0.2891754990449023	1
1.0628999308949585	-0.6566556577331943	-0.010029758532750057	1.2151960679160478	-0.11631113869460086	1.597860045790266	0.46261021772201105	0.38654221740867617	0.004577550982596716	-0.07934123588860831	-0.7348832542146051	-0.5196167650229686	-0.43655645696738304	-0.6536057658561585	-0.5480088170355065	-0.39983417852857195	0.08856930945717106	0.00512093882495342	-0.1493314692884453	0.07494464624714926	-0.04080711481051461	-0.13915499361334333	-0.19430598217812048	1.9400435237081524	1
0.8451466091358835	-0.4211656404929221	0.06434931368599209	1.2343279794013515	-0.1445236955672109	1.7190967962423898	0.46261021772201105	0.39365773006234944	0.004577550982596716	0.2776082488154252	-0.6706892280602408	-0.5340092171417985	-0.43655645696738304	-0.6536057658561585	-0.5436538268478898	-0.39983417852857195	-1.059033823730827	0.02073597707667286	-0.12666260975828048	0.07494464624714926	-0.04080711481051461	-0.13745347818266584	0.008686583816184316	0.3175410710274005	1
1.0670222098146744	-0.4738900668212425	-0.08440883075149226	1.2875563668010641	-0.14663254008607618	1.7190967962423898	0.46261021772201105	0.4139687595601339	-0.03490331276329203	-0.802198648155877	-0.6208677568122728	-0.5841386804904333	-0.43655645696738304	-0.6536057658561585	-0.5410306289980203	-0.5986324499123695	-1.9659832530906345	0.00512093882495342	-0.06149545682242292	-0.012532627927582626	-0.04080711481051461	-0.13884562717140198	0.008686583816184316	-0.799847365772717	1
0.8558160369280878	-0.6566556577331943	0.06434931368599209	1.2282663836832377	-0.1495152316456191	1.7190967962423898	0.4528318267217982	0.3913269632809942	0.02014746907956561	0.25627760277201095	-0.7123848732127195	-0.5846438522001115	-0.43655645696738304	-0.7136789884094272	-0.5498818382125328	-0.4166540118872418	-1.179057784136309	0.02073597707667286	-0.04846661132838421	-0.012532627927582626	-0.04080711481051461	-0.1371441117407245	0.008686583816184316	-1.5431111993434985	1
1.069689566762725	-0.5910761592612198	-0.010029758532750057	1.2766328661840416	-0.14053569230007473	1.7190967962423898	0.45441362526595025	0.4098186458935462	0.02960063363844202	-0.7654224246592285	-0.7629173542440427	-0.6134557325691425	-0.43655645696738304	-0.7246374004356279	-0.5544898066164826	-0.4740035641824658	-0.19868276870266152	0.00512093882495342	-0.06149545682242292	-0.012532627927582626	-0.04080711481051461	-0.13884562717140198	0.008686583816184316	-0.7998473657727172	1
0.9106180978607726	-0.3198155064907797	0.06434931368599209	1.2369799275280293	-0.15112660755124668	1.7190967962423898	0.45441362526595025	0.3946340039032278	0.02960063363844202	0.13265867105455464	-0.6710955193650152	-0.5689706685114106	-0.43655645696738304	-0.6528135914928187	-0.5455795567036997	-0.48798631721557695	-0.6921323820988081	0.02073597707667286	-0.04846661132838421	-0.012532627927582626	-0.04080711481051461	-0.1371441117407245	0.008686583816184316	-1.5431111993434985	1
1.0546553730555288	-0.6566556577331943	-0.010029758532750057	1.2915342889910788	-0.16605907637433565	1.7367021329417083	0.45441362526595025	0.41540073233649577	-0.09607084814424723	-0.8966568582319316	-0.7352895455193796	-0.5526947459079155	-0.43655645696738304	-0.6528135914928187	-0.5499345468913165	-0.4740035641824658	0.408398736169433	0.00512093882495342	-0.06149545682242292	-0.012532627927582626	-0.04080711481051461	-0.13884562717140198	0.008686583816184316	-0.799847365772717	1
0.9625103148501294	-0.6566556577331943	0.06434931368599209	1.264320249881617	-0.17938119292780377	1.7367021329417083	0.45441362526595025	0.40493233022165653	-0.12443034182087138	-0.30264629558810385	-0.7851110167673475	-0.5487836164334284	-0.43655645696738304	-0.6528135914928187	-0.5525577447411859	-0.6014695302379284	1.4515512781237991	0.036351015328392196	-0.12666260975828048	0.07494464624714926	-0.04080711481051461	-0.13575196275198836	0.008686583816184316	-0.8958920691172001	1
1.065324800847732	-0.42135194588630837	-0.010029758532750057	1.3188746113446663	-0.2083662611719695	1.827129544170024	0.45441362526595025	0.4257350240194471	-0.21896198740962283	-0.9937099040222748	-0.72096777702608	-0.5397171009533033	-0.43655645696738304	-0.6528135914928187	-0.548209642635034	-0.41685666048192455	0.05007136750415737	0.02073597707667286	-0.12666260975828048	0.07494464624714926	-0.04080711481051461	-0.13745347818266584	0.008686583816184316	0.3175410710274005	1
0.9942761112314642	-0.4627117432180651	0.06434931368599209	1.299237566882852	-0.2192432329146385	1.827129544170024	0.45182522764824645	0.4181603683038821	-0.2434290015620029	-0.4964560740318563	-0.6859759384023798	-0.5435284864027888	-0.43655645696738304	-0.6528135914928187	-0.5455934882368881	-0.41685666048192455	-0.7690820973328815	0.036351015328392196	-0.12666260975828048	0.07494464624714926	-0.04080711481051461	-0.13575196275198836	0.008686583816184316	-0.8958920691172001	1
1.0468957892066524	-0.6313181242326588	-0.010029758532750057	1.3347231584826584	-0.24883051855500965	1.91275549993489	0.45182522764824645	0.4317316265200648	-0.31627397551568537	-0.9252751445140989	-0.7708908211002415	-0.6021790922762753	-0.43655645696738304	-0.7247694294961845	-0.5544533218636503	-0.46184464850149964	-0.031415539221674636	0.02073597707667286	-0.12666260975828048	0.07494464624714926	-0.04080711481051461	-0.13745347818266584	0.008686583816184316	0.3175410710274005	1
0.972209794661224	-0.023589931006576557	0.06434931368599209	1.3132550069809952	-0.24678512094681893	1.91275549993489	0.45182522764824645	0.4234752594106012	-0.2834659338113569	0.16087156869675406	-0.5983185893972904	-0.3675537568699319	-0.43655645696738304	-0.44288738520776955	-0.5229802029960696	-0.44441686935878133	0.7525948811902771	0.036351015328392196	-0.12666260975828048	0.07494464624714926	-0.04080711481051461	-0.13575196275198836	0.008686583816184316	-0.8958920691172001	1
1.0825413775124262	-0.4004857418270438	-0.010029758532750057	1.3445101099025338	-0.2446323883849607	1.9287603514797247	0.4620350182514108	0.4355131197978191	-0.2918069613633053	-0.5924809232617875	-0.5284872713891804	-0.419526261300332	-0.3692677408508523	-0.44288738520776955	-0.5178267486947115	-0.6051172049422182	0.6186666855298975	0.02073597707667286	-0.12666260975828048	0.07494464624714926	-0.04080711481051461	-0.13745347818266584	0.008686583816184316	0.3175410710274005	1
0.8563010109186422	-0.24547965452964943	0.06434931368599209	1.2900820316836132	-0.1869756045427483	1.7375023755189491	0.4620350182514108	0.4147577648812885	-0.2834659338113569	-1.0532357833542219	-0.4805448974257943	-0.4074873370693757	-0.3692677408508523	-0.44288738520776955	-0.5088979197699522	-0.43651357416615333	-0.21601468181764835	0.036351015328392196	-0.12666260975828048	0.07494464624714926	-0.04080711481051461	-0.13575196275198836	0.008686583816184316	-0.8958920691172001	1
1.066537235824119	-0.6566556577331943	-0.010029758532750057	1.3088982350586	-0.17737149429059815	1.7375023755189491	0.4620350182514108	0.4220139626012336	-0.23842438503083585	-1.3836116982091862	-0.5334135534595708	-0.345927747480741	-0.43655645696738304	-0.44288738520776955	-0.511851810949192	-0.2531165959782462	-0.2402940640635858	0.02073597707667286	-0.12666260975828048	0.07494464624714926	-0.04080711481051461	-0.13745347818266584	0.008686583816184316	0.3175410710274005	1
0.8970388261252402	-0.17896862909074343	0.06434931368599209	1.269876712623223	-0.16721799238219662	1.7375023755189491	0.4620350182514108	0.4071067787910629	-0.06604314895723488	-0.26911401970673904	-0.4101041424605226	-0.3900723942818262	-0.43655645696738304	-0.44288738520776955	-0.4939825957330683	-0.4318526564884496	-1.4380717070186937	0.036351015328392196	-0.12666260975828048	0.07494464624714926	-0.04080711481051461	-0.13575196275198836	0.008686583816184316	-0.8958920691172001	1
1.069447079767448	-0.5635029610400487	0.06434931368599209	1.2951965030707724	-0.15491347472168046	1.7375023755189491	0.4620350182514108	0.416856006063655	-0.059370326915674614	-0.8209602522251008	-0.5572831676150701	-0.4529957998599984	-0.43655645696738304	-0.5529996217120028	-0.5247742660979898	-0.3268806844427746	-0.841076125339847	0.03635101532839231	-0.12666260975828048	0.07494464624714926	-0.04080711481051461	-0.13575196275198836	0.008686583816184316	-0.895892069117213	1
1.0716294627249445	-0.6566556577331943	-0.010029758532750057	1.2923551300779064	-0.15801818785638158	1.7375023755189491	0.45556402420715203	0.41575207627582833	-0.059370326915674614	-0.8352946723008838	-0.6271144856231801	-0.40636248450165113	-0.43655645696738304	-0.5529996217120028	-0.5299277203993481	-0.22555638710138948	-0.14516200086546002	0.036351015328392196	-0.12666260975828048	0.07494464624714926	-0.04080711481051461	-0.13575196275198836	0.008686583816184316	-0.8958920691172001	1
1.2445226903577067	-0.6566556577331943	-0.08440883075149226	1.3934448670019135	-0.13404281001386883	1.8047227520072557	0.55809332984174	0.454860834565711	-0.44305759430530006	-0.18830969927245855	-0.7392000993278338	-0.4460681285445692	-0.43655645696738304	-0.5529996217120028	-0.5432046514302591	-0.5714775382248783	1.4509045211866471	0.005120938824953312	-0.06149545682242292	-0.012532627927582626	-0.04080711481051461	-0.13884562717140198	0.008686583816184316	-0.7998473657727084	1
0.9865165273825879	-0.564993404187139	0.06434931368599209	1.372608131720887	-0.12583731623070438	1.8047227520072557	0.55809332984174	0.4468304430183762	-0.2595549881624345	0.2632125293548978	-0.7142131840842045	-0.4607943496930504	-0.43655645696738304	-0.5529996217120028	-0.5425448348288686	-0.5714775382248783	1.3420237122471277	0.02073597707667286	-0.04846661132838421	-0.012532627927582626	-0.04080711481051461	-0.1371441117407245	0.008686583816184316	-1.5431111993434985	1
1.5330822147377736	-0.6566556577331943	-0.08440883075149226	1.5382286063940083	0.004964504046638143	1.9523675075083544	0.729215172345471	0.5125892639546988	-0.0532535733775796	0.9845542376368671	-0.8444295472644184	-0.7093330758196787	-0.43655645696738304	-0.8255076027008967	-0.5604644663310131	-0.5730987269823404	-0.07095835680682375	-0.010494099426766022	-0.02465564830894906	-0.012532627927582626	-0.04080711481051461	-0.1402377761601381	0.21167914981048924	-0.28917549904490164	1
0.7724005105526733	-0.41445864633101565	-0.010029758532750057	1.4608801193659575	0.104095539745293	1.5990604096561294	0.729215172345471	0.48328418759858366	0.1369218548068462	0.1941463062888888	-0.8038004167869727	-0.616550588089434	-0.43655645696738304	-0.719884354255589	-0.5565393229556975	-0.5730987269823404	0.9723466319126636	-0.026109137678485463	-0.0614954568224229	-0.012532627927582626	-0.04080711481051461	-0.14193929159081556	0.008686583816184456	0.22149636768291317	1
0.7105663267569448	-0.4830190310971708	-0.08440883075149226	1.3668622441130884	0.1857229992848046	1.4970294810578082	0.729215172345471	0.44783683605453073	0.6279303433648759	0.33467852496222694	-0.7564674797807482	-0.6147090665457154	-0.43655645696738304	-0.719884354255589	-0.5541716328590031	-0.48393334532192156	-0.33084057824662794	-0.04172417593020491	-0.04846661132838421	-0.012532627927582626	-0.04080711481051461	-0.1433314405795517	0.008686583816184456	0.9647602012536951	0
0.7166285016388789	-0.6566556577331943	-0.08440883075149226	1.229402932880382	0.19469032486078672	1.4970294810578082	0.729215172345471	0.39525087480441334	0.16416921147654243	1.315803921869499	-0.7564674797807482	-0.6147090665457154	-0.43655645696738304	-0.719884354255589	-0.5541716328590031	-0.48393334532192156	-0.33084057824662794	-0.04172417593020485	-0.04846661132838421	-0.012532627927582626	-0.04080711481051461	-0.1433314405795517	0.008686583816184456	0.9647602012536907	0
0.7180834236105429	-0.6566556577331943	-0.08440883075149226	1.1595051572558528	0.21259012180695752	1.4970294810578082	0.729215172345471	0.36906503697374593	-0.32683927708148725	1.740264740127795	-0.7814543950243775	-0.59866146294351	-0.43655645696738304	-0.719884354255589	-0.5548314494603936	-0.48393334532192156	0.13367261667002162	-0.07295425243364373	-0.14933146928844523	-0.012532627927582626	-0.10221640468664536	-0.14642510499896527	-0.19430598217812048	1.940043523708154	0
0.6933497500922519	-0.6566556577331943	-0.08440883075149226	0.9408457200492111	-0.270034622802138	1.468620869565727	0.27811498752681246	0.283623352907726	-0.4374969092706703	1.1944004313064667	-0.7814543950243775	-0.59866146294351	-0.43655645696738304	-0.719884354255589	-0.5548314494603936	-0.48393334532192156	0.13367261667002162	-0.07295425243364373	-0.14933146928844523	-0.012532627927582626	-0.10221640468664536	-0.14642510499896527	-0.19430598217812048	1.940043523708154	0
0.729722799383857	-0.5200938043810428	-0.08440883075149226	0.9297327945659989	-0.29401308285953187	1.468620869565727	0.25280621082037846	0.2795296285921924	-0.4374969092706703	-0.8774991609189357	-0.8102502912502673	-0.6499068762275455	-0.43655645696738304	-0.7684710485404306	-0.5579735022001875	-0.5242604156637929	0.03985710913886367	-0.08856929068536318	-0.25019632724850627	-0.012532627927582626	-0.16362569456277615	-0.1478172539877014	-0.19430598217812048	-0.28917549904489986	0
0.697957003002521	-0.3509285071862903	-0.08440883075149226	0.9264494302186859	-0.2913744418266002	1.468620869565727	0.25280621082037846	0.27832961377964716	-0.40858134709058086	-0.33254360714251	-0.7742427243646308	-0.5672915900089984	-0.43655645696738304	-0.6748624446057767	-0.5530009533957272	-0.5242604156637929	0.7710184057768076	-0.08856929068536318	-0.25019632724850627	-0.012532627927582626	-0.16362569456277615	-0.1478172539877014	-0.19430598217812048	-0.28917549904489986	0
0.7006243599505729	-0.6287098487252506	-0.08440883075149226	0.9222820831624788	-0.29102115011766894	1.468620869565727	0.25280621082037846	0.27680539413839084	-0.40858134709058086	0.47899067919048366	-0.7666247624001097	-0.5741147641373557	-0.43655645696738304	-0.6748624446057767	-0.5529396230304879	-0.5242604156637929	0.7795076779526025	-0.08856929068536318	-0.25019632724850627	-0.012532627927582626	-0.16362569456277615	-0.1478172539877014	-0.19430598217812048	-0.28917549904489986	0
0.7202658065680394	-0.5698373444151826	-0.08440883075149226	0.9228503577610532	-0.29045719789623625	1.468620869565727	0.25280621082037846	0.27701361265323937	-0.4035767305594113	0.383970391490003	-0.7429582938969975	-0.5913086174713262	-0.43655645696738304	-0.6748624446057767	-0.5523477005063143	-0.5546577048662085	0.6314551132114392	-0.08856929068536318	-0.25019632724850627	-0.012532627927582626	-0.16362569456277615	-0.1478172539877014	-0.19430598217812048	-0.28917549904489986	0
0.713961144690828	-0.6566556577331943	-0.08440883075149226	0.9282173956364682	-0.2939702310242081	1.476223174049522	0.25280621082037846	0.27897497429013535	-0.40969348409750883	-0.09517308492747698	-0.7429582938969975	-0.5913086174713262	-0.43655645696738304	-0.6748624446057767	-0.5523477005063143	-0.5546577048662085	0.6314551132114387	-0.08856929068536318	-0.25019632724850627	-0.012532627927582626	-0.16362569456277615	-0.1478172539877014	-0.19430598217812048	-0.28917549904489986	0
0.7175984496199886	-0.30789196131405705	-0.08440883075149226	0.9250603145332825	-0.2986315400269288	1.476223174049522	0.24719801598202074	0.2778173296589745	-0.4158102376356039	-0.6082349695310103	-0.6851125693797341	-0.521910956474764	-0.43655645696738304	-0.6443637316171941	-0.544260010726327	-0.370652780894253	-0.20137501582233255	-0.08856929068536318	-0.25019632724850627	-0.012532627927582626	-0.16362569456277615	-0.1478172539877014	-0.19430598217812048	-0.28917549904489986	0
0.7159010406530464	-0.5966653210628086	-0.08440883075149226	0.9297327945659989	-0.30227271413297463	1.480624508224353	0.24719801598202074	0.2795258131377757	-0.4463940053260815	-1.7603476877422621	-0.7520998482544229	-0.5585221203640358	-0.43655645696738304	-0.6443637316171941	-0.5513176284012831	-0.608764879646508	1.340675288721219	-0.08856929068536318	-0.25019632724850627	-0.012532627927582626	-0.16362569456277615	-0.1478172539877014	-0.19430598217812048	-0.28917549904489986	0
0.7032917168986237	-0.6566556577331943	-0.08440883075149226	0.9304273524086991	-0.30391816354306816	1.4850258423991822	0.24719801598202074	0.27977956356191874	-0.4463940053260815	-1.598100215375145	-0.7597178102189439	-0.5512703644251968	-0.43655645696738304	-0.6443637316171941	-0.5513789587665224	-0.5783675904440925	1.2655617625984403	-0.08856929068536318	-0.25019632724850627	-0.012532627927582626	-0.16362569456277615	-0.1478172539877014	-0.19430598217812048	-0.28917549904489986	0
0.6955321330497473	-0.6566556577331943	-0.08440883075149226	0.923986906958199	-0.2995968015504826	1.4722219611633134	0.24561621743786874	0.27742424088300593	-0.425819470697943	-1.0118467695925442	-0.7833842787220562	-0.5396790756882393	-0.43655645696738304	-0.6443637316171941	-0.551970881290696	-0.6075489880784115	1.4954655781464383	-0.08856929068536318	-0.25019632724850627	-0.012532627927582626	-0.16362569456277615	-0.1478172539877014	-0.19430598217812048	-0.28917549904489986	0
0.715416066662492	-0.6169726089419142	-0.08440883075149226	0.9243657566905824	-0.2993038945132605	1.4722219611633134	0.24561621743786874	0.27756294821373134	-0.425819470697943	-1.0445059200821953	-0.7725667727324361	-0.547039001191436	-0.43655645696738304	-0.6443637316171941	-0.5518472147422274	-0.6075489880784115	1.4776026302611698	-0.08856929068536318	-0.25019632724850627	-0.012532627927582626	-0.16362569456277615	-0.1478172539877014	-0.19430598217812048	-0.28917549904489986	0
0.7025642559127911	-0.31795245255691673	-0.08440883075149226	0.9204509761226328	-0.3005094592043054	1.4722219611633134	0.244609618364317	0.2761307535866229	-0.4252634021944777	-0.17583063924734674	-0.7753092390396638	-0.5544824394944218	-0.43655645696738304	-0.6514933008872523	-0.5523903564567867	-0.6075489880784115	1.4664459908934724	-0.08856929068536318	-0.25019632724850627	-0.012532627927582626	-0.16362569456277615	-0.1478172539877014	-0.19430598217812048	-0.28917549904489986	0
0.7142036316861052	-0.6566556577331943	-0.08440883075149226	0.9200089847681857	-0.3011315474302618	1.4722219611633134	0.24432201862901687	0.27596891843382765	-0.4280437447117939	-0.2178824980120169	-0.7916624640568358	-0.545516736539389	-0.43655645696738304	-0.6514933008872523	-0.5526729776829855	-0.6296376848988334	1.581516043132131	-0.08856929068536318	-0.25019632724850627	-0.012532627927582626	-0.16362569456277615	-0.1478172539877014	-0.19430598217812048	-0.28917549904489986	0
0.7175984496199886	-0.6566556577331943	-0.08440883075149226	0.9237343404699457	-0.29949803291390176	1.4722219611633134	0.24561621743786874	0.27733189704710254	-0.4252634021944777	-0.9602861779636973	-0.7916624640568358	-0.545516736539389	-0.43655645696738304	-0.6514933008872523	-0.5526729776829855	-0.6296376848988334	1.581516043132131	-0.08856929068536318	-0.25019632724850627	-0.012532627927582626	-0.16362569456277615	-0.1478172539877014	-0.19430598217812048	-0.28917549904489986	0
0.6962595940355799	-0.6566556577331943	-0.010029758532750057	0.9239237653361367	-0.29987108183394634	1.4734223250291767	0.24561621743786874	0.27740103075383626	-0.4252634021944777	-0.9179920918280081	-0.7916624640568358	-0.545516736539389	-0.43655645696738304	-0.6514933008872523	-0.5526729776829855	-0.6296376848988334	1.5815160431321313	-0.07295425243364373	-0.14933146928844523	-0.012532627927582626	-0.10221640468664536	-0.14642510499896527	-0.19430598217812048	1.9400435237081548	0
0.6865601142244852	-0.6566556577331943	-0.010029758532750057	0.9164099123105545	-0.29478109059577684	1.457417473484342	0.24561621743786874	0.27465636285291645	-0.41358596362175043	-0.4155651573681157	-0.8024799700464557	-0.5397388707572253	-0.43655645696738304	-0.6514933008872523	-0.552796644231454	-0.6728018355662635	1.6579762348254825	-0.05733921418192435	-0.1266626097582804	-0.012532627927582626	-0.10221640468664536	-0.14503295601022917	0.008686583816184456	0.31754107102740964	0
0.7292378253933015	-0.6566556577331943	-0.08440883075149226	0.9233554907375638	-0.28840742473231923	1.457417473484342	0.25251861108507767	0.27719985091512533	-0.40580100457326473	-0.47915682299990525	-0.8948096690564513	-0.7944467513643363	-0.43655645696738304	-0.8915221329792141	-0.5618057314350625	-0.6728018355662635	-0.7181962542837018	-0.05733921418192435	-0.1266626097582804	-0.012532627927582626	-0.10221640468664536	-0.14503295601022917	0.008686583816184456	0.31754107102740964	0
0.7411196881618928	-0.6566556577331943	-0.08440883075149226	0.9303642107866354	-0.2804053304027917	1.457417473484342	0.2595648045999373	0.2797715547026657	-0.3791097164070313	-0.3395879988253767	-0.8948096690564513	-0.7944467513643363	-0.43655645696738304	-0.8915221329792141	-0.5618057314350625	-0.6728018355662635	-0.7181962542837018	-0.057339214181924295	-0.12666260975828036	-0.012532627927582626	-0.10221640468664536	-0.14503295601022917	0.008686583816184456	0.3175410710274031	0
0.8223528315798108	-0.6566556577331943	0.13872838590473435	0.9576413915181594	-0.23499169041203813	1.457417473484342	0.3077377602627523	0.28985166550480146	-0.35186235973733254	0.9491095776077175	-0.8948096690564513	-0.7944467513643363	-0.43655645696738304	-0.8915221329792141	-0.5618057314350625	-0.6728018355662635	-0.7181962542837018	-0.010494099426766022	0.026033462572893542	-0.012532627927582626	0.02060217506561622	-0.13992840971819673	0.008686583816184456	1.06748399471229	0
1.0459258412255428	-0.48506839042442	-0.010029758532750057	1.0486916105340338	-0.10414318364746569	1.457417473484342	0.4403212382362309	0.32406758031831207	-0.24120472754814948	1.237786102123911	-0.8480353825942918	-0.6654115709247602	-0.43655645696738304	-0.7699233682065536	-0.5594936011976868	-0.6728018355662635	1.6579762348254825	-0.010494099426766022	0.026033462572893542	-0.012532627927582626	0.02060217506561622	-0.13992840971819673	0.008686583816184456	1.06748399471229	0
0.8708502306352842	-0.5990872911768303	0.06434931368599209	1.0966792433024573	-0.12632487815401502	1.5278388202816142	0.4403212382362309	0.3418269927451897	-0.1572383835252024	0.8423947765947524	-0.8323423809473783	-0.6690227581576023	-0.43655645696738304	-0.7699233682065536	-0.5592333396597573	-0.6101834198092875	1.0974064535843209	0.00512093882495342	0.04387274007425381	-0.012532627927582626	0.02060217506561622	-0.13822689428751925	0.21167914981048924	0.25055331277850934	0
1.0459258412255428	-0.4327165748828722	-0.010029758532750057	1.1791422017176685	-0.11408298144554534	1.5474447634240371	0.4403212382362309	0.3728999040407017	0.05796012731506619	-0.14405706542790855	-0.771297112405016	-0.6224559002860562	-0.43655645696738304	-0.7328232021901393	-0.5552951015700147	-0.48616247986343203	-0.14876928096938455	0.02073597707667286	0.006959612238551671	-0.012532627927582626	0.02060217506561622	-0.13683474529878312	0.008686583816184316	0.11438064168018994	0
1.0090678179433834	-0.4327165748828722	-0.010029758532750057	1.2489136940980705	-0.1602018781488635	1.6814853951120279	0.4403212382362309	0.399136699426853	-0.0532535733775796	-0.7903774442049131	-0.7102518438626536	-0.6234188678734746	-0.43655645696738304	-0.7328232021901393	-0.5513568634802721	-0.4918366405145496	-1.3574773272822802	0.036351015328392196	-0.04846661132838417	0.07494464624714926	0.02060217506561622	-0.135442596310047	0.008686583816184316	0.9647602012536994	0
0.7391797921996734	-0.5638755718268212	-0.08440883075149226	1.2272561177302164	-0.11714887975086645	1.5442437931150694	0.4403212382362309	0.39111883795291946	-0.0532535733775796	-1.1664108874975085	-0.6849602101404435	-0.666552156388467	-0.2836725357908536	-0.7328232021901393	-0.5506808556624585	-0.5301372249095933	-1.1548858952522978	-0.010494099426766022	-0.09071498373692742	-0.012532627927582626	-0.04080711481051461	-0.14054714260207943	-0.19430598217812048	-0.2891754990449023	0
0.09586179372881913	-0.6566556577331943	-0.010029758532750057	0.9798672424845866	0.25076420993058834	0.48272201440390905	0.4403212382362309	0.30274099899086643	0.16416921147654495	-1.753659353945914	-0.7317344966026031	-0.6249427790212068	-0.43655645696738304	-0.7328232021901393	-0.5529929858998341	-0.4918366405145496	-0.5895856226143421	-0.010494099426766022	-0.09071498373692742	-0.012532627927582626	-0.04080711481051461	-0.14054714260207943	-0.19430598217812048	-0.2891754990449023	0
0.09586179372881913	-0.6566556577331943	0.06434931368599209	0.778066618368957	0.3767582915832936	0.48272201440390905	0.4403212382362309	0.2317407450885132	1.6394189511644899	-0.5338430466401938	-0.7474274982495165	-0.6056129083550691	-0.43655645696738304	-0.7328232021901393	-0.5532532474377637	-0.4292182247575736	-0.5387305547352478	-0.010494099426766022	-0.09071498373692742	-0.012532627927582626	-0.04080711481051461	-0.14054714260207943	-0.19430598217812048	-0.2891754990449023	0
0.8286574934570221	-0.4407277067984827	-0.010029758532750057	0.7214917249998706	0.31311785814600857	0.48272201440390905	0.4184636583534017	0.21024895732837745	1.225703984587847	-0.5521819806592716	-0.7496113140126793	-0.6090205701491413	-0.43655645696738304	-0.7328232021901393	-0.5535299782231055	-0.43793211432893275	-0.5506864357582405	-0.010494099426766022	-0.09071498373692742	-0.012532627927582626	-0.04080711481051461	-0.14054714260207943	-0.19430598217812048	-0.2891754990449023	0
0.8740025615738903	-0.5338804034916284	0.06434931368599209	0.6863218415103824	0.26517694539167047	0.48272201440390905	0.3383671320722439	0.196879327382692	1.225703984587847	-0.7038413403923401	-0.7771883363242457	-0.6415482604892545	-0.43655645696738304	-0.7385004517940745	-0.5562844557641151	-0.5392564116703179	-0.16346979378809423	0.00512093882495342	-0.0614954568224229	-0.012532627927582626	-0.04080711481051461	-0.13884562717140198	0.008686583816184316	-0.7998473657727166	0
1.0231320636694712	-0.007567667175355382	-0.010029758532750057	0.7602606809469901	0.344954293057958	0.48272201440390905	0.42680405067711324	0.2247109032462626	1.3296887947354723	-0.6571528859588687	-0.6255401068171791	-0.3433450598740527	-0.43655645696738304	-0.43153288599989886	-0.5238740780775654	-0.43793211432893275	1.029944382241677	0.02073597707667286	-0.12666260975828048	0.07494464624714926	-0.04080711481051461	-0.13745347818266584	0.008686583816184316	0.3175410710274005	0
0.896796339129962	-0.3742166813595767	-0.010029758532750057	0.9688174586234366	0.2257082613564167	0.48272201440390905	0.42680405067711324	0.2982553779332265	-0.2984797834048631	-2.0132728288560355	-0.5485479045624192	-0.38247831592522	-0.43655645696738304	-0.43153288599989886	-0.5176095056378578	-0.49913198992312935	0.5753087920314388	0.020735977076672754	-0.12666260975828048	0.07494464624714926	-0.04080711481051461	-0.13745347818266584	0.008686583816184316	0.31754107102741325	0
1.182688506561978	-0.6566556577331943	-0.010029758532750057	1.2518182087130016	-0.10412231255361631	1.6918885486161699	0.5214243635909405	0.40055104098173105	-0.11275290324814409	0.7672547298310712	-0.5485479045624192	-0.38247831592522	-0.43655645696738304	-0.43153288599989886	-0.5176095056378578	-0.49913198992312935	0.575308792031439	0.00512093882495342	-0.1493314692884453	0.07494464624714926	-0.04080711481051461	-0.13915499361334333	-0.19430598217812048	1.9400435237081526	0
0.8754574835455544	-0.6566556577331943	-0.010029758532750057	1.2640045417712988	-0.11813732689521153	1.7667112295882732	0.5214243635909405	0.40511623029966115	-0.11608931426892295	0.9464710196963624	-0.6074093573416188	-0.3386816990375724	-0.43655645696738304	-0.43153288599989886	-0.5212710129422585	-0.36558656602718376	0.7292628783481697	0.00512093882495342	-0.1493314692884453	0.07494464624714926	-0.04080711481051461	-0.13915499361334333	-0.19430598217812048	1.9400435237081526	0
1.3022345952337204	-0.5063072052704573	0.06434931368599209	1.3755126463358178	-0.04451132680649903	1.769111957319998	0.5923176983424865	0.4485153601769366	0.20086973270511754	0.19103274688810384	-0.5998929682032914	-0.3419891004438814	-0.43655645696738304	-0.43153288599989886	-0.5206796028673589	-0.36558656602718376	0.6628207885435825	0.00512093882495342	-0.1493314692884453	0.07494464624714926	-0.04080711481051461	-0.13915499361334333	-0.19430598217812048	1.9400435237081528	0
0.9292895964971294	-0.6439868909829265	-0.08440883075149226	1.3510768385971599	-0.03171091656966581	1.769111957319998	0.5923176983424865	0.43917387187108337	0.20086973270511754	0.4677385358658554	-0.7733793553419851	-0.5836649593364356	-0.43655645696738304	-0.691366077175356	-0.5537533843002171	-0.5092644196572679	0.5400919902134856	-0.010494099426766022	-0.09071498373692742	-0.012532627927582626	-0.04080711481051461	-0.14054714260207943	-0.19430598217812048	-0.2891754990449023	0
1.3890449395430173	-0.566297541940843	0.06434931368599209	1.4792543313865	0.016659085357149044	1.769111957319998	0.6437980509612555	0.4894947866670757	0.40049832544841724	-0.39741478180318773	-0.8257401472447934	-0.6813639529533652	-0.43655645696738304	-0.7849746811100099	-0.5593767818437729	-0.5745172671451199	0.3555819493205624	0.00512093882495342	-0.06149545682242292	-0.012532627927582626	-0.04080711481051461	-0.13884562717140198	0.008686583816184316	-0.7998473657727169	0
0.09586179372881913	-0.4886081928987596	-0.08440883075149226	1.1962535812969324	0.43369072907076484	0.48272201440390905	0.6437980509612555	0.3871991236185709	0.5239455332172531	-1.3154360838943953	-0.7799308026314732	-0.665147493063976	-0.43655645696738304	-0.7724319203571297	-0.5571590649335437	-0.5230445240956962	-0.8056507590074137	-0.010494099426766022	-0.02465564830894906	-0.012532627927582626	-0.04080711481051461	-0.1402377761601381	0.21167914981048924	-0.28917549904490164	0
0.8829745803991526	-0.6352305374937709	0.06434931368599209	1.19821097158091	0.4334766713190522	0.48272201440390905	0.6437980509612555	0.3879356770846501	0.5067074096098935	-1.3293314223745984	-0.7740903651253405	-0.6743432459714332	-0.40291209890911767	-0.7724319203571297	-0.5571230163077531	-0.5325690080457864	-0.7207954934144694	0.00512093882495342	-0.0031288922680545975	-0.012532627927582626	-0.04080711481051461	-0.1385362607294606	0.21167914981048924	-0.8958920691172081	0
1.2690138768807204	-0.49512888166727975	-0.08440883075149226	1.189560569358179	0.4246762608452047	0.48272201440390905	0.6437980509612555	0.3844633595483593	0.4305260246354296	-1.3492396793066297	-0.771043180339532	-0.6700608194804135	-0.40291209890911767	-0.7724319203571297	-0.5568492375573248	-0.5204100923648203	-0.7143071379502599	-0.026109137678485463	-0.0031288922680545975	-0.012532627927582626	-0.04080711481051461	-0.1416299251488742	0.21167914981048924	0.31754107102740525	0
0.7430595841241121	-0.11786046006003986	0.06434931368599209	1.1410678036132478	0.4324931453563569	0.48272201440390905	0.6437980509612555	0.36634480813214415	0.7513775511337116	-1.0033987929262962	-0.6276223497541482	-0.4569684012513973	-0.37965791025119894	-0.5096940898494267	-0.5340642163906603	-0.5882973715835482	1.1279020130490272	0.00512093882495342	-0.0031288922680545975	-0.012532627927582626	-0.04080711481051461	-0.1385362607294606	0.21167914981048924	-0.8958920691172081	0
1.0876336044132506	-0.4368152935373706	-0.08440883075149226	1.062582767388051	0.3425451274458728	0.48272201440390905	0.5726171164744095	0.3350698068895283	0.33543831054321793	-1.2827781842273802	-0.5923257926518671	-0.4719124349458226	-0.37965791025119894	-0.5096940898494267	-0.5309099957064028	-0.6093728254305564	0.7486626943285896	-0.026109137678485463	-0.0031288922680545975	-0.012532627927582626	-0.04080711481051461	-0.1416299251488742	0.21167914981048924	0.31754107102740525	0
1.4760977708475922	-0.20300202483757498	0.13872838590473435	1.4219848801747106	0.1149462139486038	1.5506457337330048	0.6954222034476754	0.4682400078777324	0.4305260246354296	-0.0635633373631026	-0.5144702213744615	-0.436114171407668	-0.37965791025119894	-0.5096940898494267	-0.5169658666239203	-0.3550488391036797	-0.5388832901435785	0.02073597707667286	0.05239824663167694	-0.012532627927582626	0.02060217506561622	-0.13652537885684177	0.21167914981048924	-0.4543028340636462	0
1.0568377560130242	-0.6566556577331943	-0.010029758532750057	1.467257423194394	0.08368835899073764	1.5506457337330048	0.6954222034476754	0.4855294699420648	0.03182490765229544	-0.4280213318939482	-0.5203106588805944	-0.42503449279136024	-0.43655645696738304	-0.5096940898494267	-0.5170019152497111	-0.3550488391036797	-0.6442621149187212	0.00512093882495342	0.04387274007425381	-0.012532627927582626	0.02060217506561622	-0.13822689428751925	0.21167914981048924	0.25055331277850934	0
1.356551682175851	-0.11655632230633589	0.06434931368599209	1.490051548759394	0.10402041819317384	1.5506457337330048	0.6954222034476754	0.4947174044192588	0.23256563740252312	-0.5248815434120616	-0.4171126674678821	-0.39833186602826814	-0.43655645696738304	-0.5087698864255302	-0.4961427438737929	-0.32586744146936075	-1.757577217353905	0.03635101532839231	0.006959612238551671	-0.012532627927582626	0.02060217506561622	-0.13513322986810564	0.008686583816184316	-0.6927316397699935	0
1.3500045333033615	-0.41408603554424306	-0.08440883075149226	1.648095028784871	-0.04524949854956207	2.068402681208406	0.6954222034476754	0.5558220663198189	0.16194493746269154	-0.46032830645839357	-0.49786306429180566	-0.4371468661183409	-0.43655645696738304	-0.5087698864255302	-0.5143195922019569	-0.41847784923938675	-0.9712196021209989	0.00512093882495342	0.04387274007425376	-0.012532627927582626	0.02060217506561622	-0.13822689428751925	0.21167914981048924	0.2505533127785095	0
1.743075952647973	-0.6566556577331943	-0.08440883075149226	1.8187668332230877	0.048335867527894885	2.068402681208406	0.8537458577305388	0.6256987379586189	-0.16557941107715085	-0.15503987226906396	-0.5577910317460383	-0.3735145702249937	-0.43655645696738304	-0.5087698864255302	-0.5181149877823661	-0.17935250751371784	-0.6146809160589938	0.00512093882495342	0.04387274007425376	-0.012532627927582626	0.02060217506561622	-0.13822689428751922	0.21167914981048924	0.2505533127785095	0
1.743075952647973	-0.6566556577331943	-0.08440883075149226	1.888285759115238	0.11541896489433183	2.068402681208406	0.8537458577305388	0.6549955968495552	0.44665201123586373	-0.3998955008412901	-0.6814559476367639	-0.3929545641208083	-0.43655645696738304	-0.5087698864255302	-0.5342768337750778	-0.4089533652892966	0.7638846900037028	-0.04172417593020491	-0.04846661132838417	-0.012532627927582626	-0.04080711481051461	-0.1433314405795517	0.008686583816184456	0.9647602012536943	0
1.743075952647973	-0.5679742904813198	-0.08440883075149226	2.066976549555548	-0.0016955048502691555	2.5521493191510354	0.8537458577305388	0.727985400678436	0.431638161642355	-0.7634752015909898	-0.6572816150026837	-0.4123241827326574	-0.43655645696738304	-0.5087698864255302	-0.533659234271324	-0.4089533652892966	0.71806176108595	-0.057339214181924295	-0.04846661132838425	-0.012532627927582626	-0.04080711481051461	-0.1447235895682878	-0.19430598217812048	1.9400435237081535	0
1.743075952647973	-0.5679742904813198	-0.08440883075149226	2.167624295125108	-0.0567799635809932	2.5521493191510354	0.8537458577305388	0.7700289269424136	-0.4547350328780299	-2.208486164868144	-0.7803370939362477	-0.6277699292885209	-0.43655645696738304	-0.7196202961344759	-0.5559497555175491	-0.5763411044972648	0.5564325306109346	-0.08856929068536318	-0.25019632724850627	-0.012532627927582626	-0.16362569456277615	-0.1478172539877014	-0.19430598217812048	-0.28917549904489986	0
2.0435173397966313	-0.45358277894213683	-0.08440883075149226	2.348209334227329	-0.11726481895086774	3.200745928005461	1.0319138937491295	0.84710428492458	-0.4547350328780299	1.763536211652489	-0.7911038135127708	-0.6537057065287841	-0.43655645696738304	-0.7476104569724823	-0.5573320165635185	-0.5763411044972648	0.16588988339589977	-0.08856929068536318	-0.25019632724850627	-0.012532627927582626	-0.16362569456277615	-0.1478172539877014	-0.19430598217812048	-0.28917549904489986	0
0.0010493785753688115	-0.28143659545320365	-0.08440883075149226	1.8945999213216094	0.8882036873706285	0.3262745905531502	1.0319138937491295	0.6766144554193819	-0.4547350328780299	-2.0787610902413705	-0.6888199775358009	-0.5514158635350088	-0.43655645696738304	-0.6256156050181518	-0.5462756618007539	-0.5483755984310426	0.37500535749521907	-0.08856929068536318	-0.25019632724850627	-0.012532627927582626	-0.16362569456277615	-0.1478172539877014	-0.19430598217812048	-0.28917549904489986	0
-0.06272470118257918	-0.6566556577331943	-0.08440883075149226	1.424384261813131	1.1963085557913402	0.22104269164586132	1.0319138937491295	0.5008095981019948	3.5400610960018053	-0.7062266436491788	-0.6888199775358009	-0.5514158635350088	-0.43655645696738304	-0.6256156050181518	-0.5462756618007539	-0.5483755984310426	0.37500535749521907	-0.08856929068536318	-0.25019632724850627	-0.012532627927582626	-0.16362569456277615	-0.1478172539877014	-0.19430598217812048	-0.28917549904489986	0
-0.06757444108812652	-0.6566556577331943	-0.08440883075149226	0.9529057698633795	1.243375255122085	0.21304026587344396	1.0319138937491295	0.32460323350600273	3.6863071124126354	0.35546485108117	-0.7129943101698812	-0.5273489934878474	-0.43655645696738304	-0.6256156050181518	-0.5468932613045077	-0.4519148673620439	0.3472206525173072	-0.08856929068536318	-0.25019632724850627	-0.012532627927582626	-0.16362569456277615	-0.1478172539877014	-0.19430598217812048	-0.28917549904489986	0
-0.06563454512590715	-0.6566556577331943	-0.08440883075149226	0.48193241089014	1.0533756145455295	0.21304026587344396	1.0319138937491295	0.14855742641063888	-0.30181619442564195	1.7588918405059628	-0.7371686428039615	-0.5091492085827118	-0.43655645696738304	-0.6256156050181518	-0.5475108608082615	-0.4519148673620439	0.5069336482403197	-0.08856929068536318	-0.25019632724850627	-0.012532627927582626	-0.16362569456277615	-0.1478172539877014	-0.19430598217812048	-0.28917549904489986	0
0.7062015608419517	-0.6566556577331943	-0.08440883075149226	0.1337063652087577	0.18128757325903025	0.21304026587344396	0.23885762365830923	0.006857591645542525	-0.30181619442564195	1.7288271865067617	-0.7925258330794814	-0.5122786152022231	-0.43655645696738304	-0.6256156050181518	-0.5507493766722978	-0.6728018355662635	1.6579762348254825	-0.08856929068536318	-0.25019632724850627	-0.012532627927582626	-0.16362569456277615	-0.1478172539877014	-0.19430598217812048	-0.28917549904489986	0
0.7964067230851329	-0.17896862909074343	-0.08440883075149226	0.3408108855777402	0.34128553847505955	0.21304026587344396	0.2923511744241818	0.0786409626001955	1.3152310136454264	0.338437738272781	-0.7645933058762374	-0.4352217756346153	-0.43655645696738304	-0.5529996217120028	-0.543886099932918	-0.6728018355662635	1.6579762348254816	-0.08856929068536318	-0.25019632724850627	-0.012532627927582626	-0.16362569456277615	-0.1478172539877014	-0.19430598217812048	-0.28917549904489986	0
0.8235652665561976	-0.6566556577331943	-0.08440883075149226	0.5715935142206139	0.3629017941397076	0.21304026587344396	0.30845675960100327	0.1583702065901613	1.522088496933749	-0.728273152373366	-0.7645933058762374	-0.4352217756346153	-0.43655645696738304	-0.5529996217120028	-0.543886099932918	-0.6728018355662635	1.6579762348254816	-0.08856929068536318	-0.25019632724850627	-0.012532627927582626	-0.16362569456277615	-0.1478172539877014	-0.19430598217812048	-0.28917549904489986	0
0.7069290218277843	-0.6566556577331943	-0.08440883075149226	0.7732678550921148	0.22999900991416508	0.21624123618241162	0.30845675960100327	0.22728637471225968	-0.2478775495897072	-2.109629273481975	-0.7645933058762374	-0.4352217756346153	-0.43655645696738304	-0.5529996217120028	-0.543886099932918	-0.6728018355662635	1.6579762348254816	-0.08856929068536318	-0.25019632724850627	-0.012532627927582626	-0.16362569456277615	-0.1478172539877014	-0.19430598217812048	-0.28917549904489986	0
0.6868026012197623	-0.5927529078016964	-0.08440883075149226	0.9691963083558186	-0.22358208520321138	1.4578175947729626	0.30845675960100327	0.29412897202264277	-0.2478775495897072	0.3433091888575069	-0.7471735661840325	-0.44413182053097106	-0.43655645696738304	-0.5529996217120028	-0.5435654129933608	-0.6032933675900732	1.5586188103761478	-0.08856929068536318	-0.25019632724850627	-0.012532627927582626	-0.16362569456277615	-0.1478172539877014	-0.19430598217812048	-0.28917549904489986	0
0.7142036316861052	-0.6566556577331943	-0.08440883075149226	0.9712799818839222	-0.22523843378588482	1.4578175947729626	0.30845675960100327	0.2948912847728452	-0.2495457551000979	0.304294323094123	-0.7471735661840325	-0.44413182053097106	-0.43655645696738304	-0.5529996217120028	-0.5435654129933608	-0.6032933675900732	1.5586188103761478	-0.08856929068536318	-0.25019632724850627	-0.012532627927582626	-0.16362569456277615	-0.1478172539877014	-0.19430598217812048	-0.28917549904489986	0
0.725358033468864	-0.6566556577331943	-0.08440883075149226	0.9527794866192536	-0.23544799540102057	1.4578175947729626	0.30845675960100327	0.28806493777475045	-0.412473826614825	1.4167088927824112	-0.8773899293642464	-0.7463913041430827	-0.43655645696738304	-0.8462361652082884	-0.5614850444955053	-0.6728018355662635	1.657976234825481	-0.08856929068536318	-0.25019632724850627	-0.012532627927582626	-0.16362569456277615	-0.1478172539877014	-0.19430598217812048	-0.28917549904489986	0
0.7103238397616676	-0.1683492216677248	-0.08440883075149226	0.9232923491155002	-0.2928858880438577	1.4578175947729626	0.25021781320267467	0.27717367394612136	-0.43805297777413305	-0.9870513671089185	-0.7442787406375145	-0.4362151151455107	-0.43655645696738304	-0.5454739652602746	-0.5427598182024874	-0.6032933675900732	1.562833242623737	-0.08856929068536318	-0.25019632724850627	-0.012532627927582626	-0.16362569456277615	-0.1478172539877014	-0.19430598217812048	-0.28917549904489986	0
0.7205082935633166	-0.4152038679045608	-0.08440883075149226	0.9268282799510664	-0.2916430236010339	1.4578175947729626	0.25021781320267467	0.2784680637824281	-0.43138015573257527	-1.4998785567806474	-0.6784595492640523	-0.44288135247695526	-0.43655645696738304	-0.5454739652602746	-0.5381815309695195	-0.4101692568573932	0.614766572324592	-0.08856929068536318	-0.25019632724850627	-0.012532627927582626	-0.16362569456277615	-0.1478172539877014	-0.19430598217812048	-0.28917549904489986	0
0.7234181375066445	-0.6566556577331943	-0.08440883075149226	0.9363626648826886	-0.3042040399837244	1.4966293597691878	0.25021781320267467	0.2819532221723769	-0.4336044297464287	-0.6640430755124151	-0.6958792889562572	-0.4277384841969104	-0.43655645696738304	-0.5454739652602746	-0.5385022179090768	-0.4101692568573932	0.6338581284567245	-0.08856929068536318	-0.25019632724850627	-0.012532627927582626	-0.16362569456277615	-0.1478172539877014	-0.19430598217812048	-0.28917549904489986	0
0.09586179372881913	-0.6566556577331943	-0.08440883075149226	0.7753515286202168	0.09412411209258628	0.48272201440390905	0.25021781320267467	0.22608330460339918	-0.42470733369101754	-2.206359466636537	-0.6958792889562572	-0.4277384841969104	-0.43655645696738304	-0.5454739652602746	-0.5385022179090768	-0.4101692568573932	0.633858128456725	-0.08856929068536318	-0.25019632724850627	-0.012532627927582626	-0.16362569456277615	-0.1478172539877014	-0.19430598217812048	-0.28917549904489986	0
0.6974720290119667	-0.5608946855326405	-0.010029758532750057	0.7680902420828907	0.08975729893973665	0.48272201440390905	0.24906741426147289	0.22342621618716885	-0.40190852504902314	-2.201801432509105	-0.6697750726244982	-0.44817952810466216	-0.43655645696738304	-0.5454739652602746	-0.5377820740346428	-0.4101692568573932	0.5430044114629952	-0.07295425243364373	-0.14933146928844523	-0.012532627927582626	-0.10221640468664536	-0.14642510499896527	-0.19430598217812048	1.9400435237081548	0
0.757366316845476	-0.5608946855326405	-0.010029758532750057	0.78033971676325	0.09834793181179276	0.48272201440390905	0.26919939573250007	0.22792558584171338	-0.3952357030074654	-2.179781276197312	-0.7767820450194712	-0.6280970523552798	-0.43655645696738304	-0.7204124704978155	-0.5557871564532267	-0.5686404578993195	0.38693734902576044	-0.05733921418192435	-0.1266626097582804	-0.012532627927582626	-0.10221640468664536	-0.14503295601022917	0.008686583816184456	0.31754107102740964	0
0.6948046720639158	-0.6037449260114877	-0.08440883075149226	0.7736467048244967	0.09462845114024432	0.48272201440390905	0.26919939573250007	0.22547799784976277	-0.3891189494693704	-2.1676226125146383	-0.8281778950734401	-0.7138448210750543	-0.43655645696738304	-0.8236591958531039	-0.5601455920444729	-0.5686404578993195	-0.829222950440035	-0.05733921418192435	-0.1266626097582804	-0.012532627927582626	-0.10221640468664536	-0.14503295601022917	0.008686583816184456	0.31754107102740964	1
0.7086264307947253	-0.6566556577331943	-0.08440883075149226	0.7697950658786108	0.09223135070816153	0.48272201440390905	0.26919939573250007	0.22406748925138656	-0.42303912818062683	-2.1664756951219264	-0.8281778950734401	-0.7138448210750543	-0.43655645696738304	-0.8236591958531039	-0.5601455920444729	-0.5686404578993195	-0.829222950440035	-0.057339214181924295	-0.12666260975828036	-0.012532627927582626	-0.10221640468664536	-0.14503295601022917	0.008686583816184456	0.3175410710274031	1
0.7445145060957761	-0.6117560579270981	-0.010029758532750057	0.9386989048990453	-0.2717149863133002	1.4710215972974519	0.26919939573250007	0.28283429744546446	-0.34685774320616297	0.2934734660572007	-0.8159383695171095	-0.7271156143367781	-0.43655645696738304	-0.8236591958531039	-0.5599872752025411	-0.6174787692178672	-1.3198647265272097	-0.04172417593020485	-0.1266626097582804	-0.012532627927582626	-0.10221640468664536	-0.14364080702149304	0.008686583816184456	-0.8958920691172094	1
0.8177455786695406	-0.4785477016558998	0.06434931368599209	0.9700171494426476	-0.24309120719545815	1.4710215972974519	0.3050055627773985	0.29438382649719624	-0.3429652636819214	0.5154915637436936	-0.7934907749283208	-0.681398023221622	-0.43655645696738304	-0.7653023510870713	-0.5582162178020706	-0.6174787692178672	0.27444341324163096	-0.026109137678485463	-0.06149545682242287	-0.012532627927582626	-0.04080711481051461	-0.14193929159081556	0.008686583816184456	0.22149636768291292	1
0.767550770647126	-0.634671621313612	-0.010029758532750057	0.9726690975693225	-0.2418045991997883	1.4710215972974519	0.3050055627773985	0.29536260550130217	-0.31961038653646423	0.32326930682163313	-0.8136021945146564	-0.6777274629860506	-0.43655645696738304	-0.7653023510870713	-0.5588984077207004	-0.6391621688489236	1.1314706548589262	-0.026109137678485463	-0.0614954568224229	-0.012532627927582626	-0.04080711481051461	-0.14193929159081556	0.008686583816184456	0.2214963676829131	1
1.0992729801865635	-0.6566556577331943	0.06434931368599209	1.0779893231715991	-0.0842440910463302	1.4938285107488405	0.47195720911927364	0.3351099188289853	-0.28680234483213574	1.460673098957504	-0.8280255358341496	-0.6691251122772437	-0.43655645696738304	-0.7653023510870713	-0.5591182593624222	-0.6239635242477158	1.3109825384444758	0.00512093882495342	-0.0614954568224229	-0.012532627927582626	-0.04080711481051461	-0.13884562717140198	0.008686583816184316	-0.7998473657727166	1
0.8354471293247888	-0.6566556577331943	-0.010029758532750057	1.1110123915109187	-0.10532165942746192	1.5530464614647297	0.47195720911927364	0.34731759200831724	-0.29903585190832577	1.4398844431870854	-0.8280255358341496	-0.6691251122772437	-0.43655645696738304	-0.7653023510870713	-0.5591182593624222	-0.6239635242477158	1.3109825384444758	0.02073597707667286	-0.12666260975828048	0.07494464624714926	-0.04080711481051461	-0.13745347818266584	0.008686583816184316	0.3175410710274005	1
1.1009703891535059	-0.13835405333253192	0.06434931368599209	1.2038305759445798	-0.0761554040973437	1.591057983883712	0.4729638081928254	0.3824941139319484	0.19086049964277843	0.22077010415644852	-0.6989772601551625	-0.42068195893018406	-0.43655645696738304	-0.5242172865106565	-0.5381802280399824	-0.47906977904953507	1.0914020687953863	0.036351015328392196	-0.12666260975828048	0.07494464624714926	-0.04080711481051461	-0.13575196275198836	0.008686583816184316	-0.8958920691172001	1
0.928562135511298	-0.42712741308128344	-0.010029758532750057	1.232686297227698	-0.09215800150945812	1.591057983883712	0.4729638081928254	0.3933415288895692	0.1502674988899617	-0.2029067451151032	-0.6849602101404436	-0.4153711638385438	-0.43655645696738304	-0.5242172865106565	-0.5365341537464876	-0.4231387669170905	0.7966848604670892	0.02073597707667286	-0.12666260975828048	0.07494464624714926	-0.04080711481051461	-0.13745347818266584	0.008686583816184316	0.3175410710274005	1
1.1179444788229214	-0.49419735470034837	0.06434931368599209	1.3239259411097632	-0.12761876140608547	1.703091944697555	0.48302979892833897	0.4280325926577452	-0.059370326915674614	-1.0104477990359233	-0.6466672546654509	-0.4357735421142173	-0.43655645696738304	-0.5242172865106565	-0.5344994575493085	-0.4231387669170905	0.47019691182589496	0.036351015328392196	-0.12666260975828048	0.07494464624714926	-0.04080711481051461	-0.13575196275198836	0.008686583816184316	-0.8958920691172001	1
0.922742447624641	-0.3293170815534805	-0.010029758532750057	1.2779588402473798	-0.13391310273212906	1.703091944697555	0.48302979892833897	0.4103611409771813	-0.04602468283255661	-0.05421881511470578	-0.5574355268543605	-0.47042875536554435	-0.43655645696738304	-0.5242172865106565	-0.5260847978745694	-0.49345782927201176	-0.4350829726278069	0.02073597707667286	-0.12666260975828048	0.07494464624714926	-0.04080711481051461	-0.13745347818266584	0.008686583816184316	0.3175410710274005	1
1.078176611597433	-0.6566556577331943	0.06434931368599209	1.3411636039331571	-0.17323551852754138	1.8471356086010673	0.48302979892833897	0.4344477314921392	-0.059370326915674614	-0.6791418636355362	-0.5574355268543605	-0.47042875536554435	-0.43655645696738304	-0.5242172865106565	-0.5260847978745694	-0.49345782927201176	-0.4350829726278069	0.036351015328392196	-0.12666260975828048	0.07494464624714926	-0.04080711481051461	-0.13575196275198836	0.008686583816184316	-0.8958920691172001	1
0.9203175776718673	-0.4912164684061676	-0.010029758532750057	1.2941230954956902	-0.17257102873265207	1.8431343957148587	0.48302979892833897	0.4163646795065762	-0.09829512215810064	0.39923439139979316	-0.6536249932597135	-0.5936536310848004	-0.43655645696738304	-0.659547073581207	-0.5450317375266183	-0.5998483414804662	-1.2380251224288028	0.02073597707667286	-0.12666260975828048	0.07494464624714926	-0.04080711481051461	-0.13745347818266584	0.008686583816184316	0.3175410710274005	1
1.201360005198336	-0.4481799225339344	0.06434931368599209	1.3651574203173682	-0.13267286993062327	1.8431343957148587	0.5324969534000058	0.4439097084048306	-0.007099887590130586	-0.240049861888015	-0.6593638579396528	-0.5969532829532601	-0.43655645696738304	-0.659547073581207	-0.5457558801408657	-0.6227476326796192	-1.105092690073826	0.036351015328392196	-0.12666260975828048	0.07494464624714926	-0.04080711481051461	-0.13575196275198836	0.008686583816184316	-0.8958920691172001	1
0.8863693983330359	-0.2546086188055777	-0.010029758532750057	1.3048571712465205	-0.11772820575450108	1.7871174153079372	0.5324969534000058	0.42076104229850425	-0.09273443712346835	0.6719696374697474	-0.5940525306971586	-0.5337123378165286	-0.43655645696738304	-0.6066034202979965	-0.5351346057149028	-0.49670020678693616	-1.1615034041352021	0.02073597707667286	-0.12666260975828048	0.07494464624714926	-0.04080711481051461	-0.13745347818266584	0.008686583816184316	0.3175410710274005	1
1.1717765917744964	-0.6145506388278925	0.06434931368599209	1.3697036171059558	-0.10424757035058256	1.7871174153079372	0.5324969534000058	0.4458356661629952	0.12190800521333751	-0.43139267573879164	-0.6718065291483706	-0.5280399191257134	-0.43655645696738304	-0.6066034202979965	-0.5434100427347546	-0.4918366405145496	0.11372585356532491	0.036351015328392196	-0.12666260975828048	0.07494464624714926	-0.04080711481051461	-0.13575196275198836	0.008686583816184316	-0.8958920691172001	1
0.9125579938229909	-0.4673693780527224	-0.010029758532750057	1.3265778892364397	-0.08812966760935942	1.7871174153079372	0.5324969534000058	0.4292982204198669	0.13970219732416236	0.3092427901487078	-0.6202075334420143	-0.5766169564217731	-0.32473844342079516	-0.6066034202979965	-0.5405963255125118	-0.6259900101945436	0.09116718716125093	0.02073597707667286	-0.12666260975828048	0.07494464624714926	-0.04080711481051461	-0.13745347818266584	0.008686583816184316	0.3175410710274005	1
1.062172469909127	-0.374402986752963	0.06434931368599209	1.3635157381437117	-0.10248420993948519	1.7871174153079372	0.5324969534000058	0.44345338838186266	0.13970219732416236	-0.3344029344585255	-0.5883644524303162	-0.5726001280557544	-0.32473844342079516	-0.6066034202979965	-0.5364894234667731	-0.5716801868195611	-0.7945282339542054	0.036351015328392196	-0.12666260975828048	0.07494464624714926	-0.04080711481051461	-0.13575196275198836	0.008686583816184316	-0.8958920691172001	1
0.9945185982267414	-0.5882815783604254	-0.010029758532750057	1.309655934523364	-0.14409535150012978	1.7871174153079372	0.5149533695466818	0.42245838499098815	-0.11164076624121612	0.32012028851704716	-0.6265558350791153	-0.5423431913693878	-0.32473844342079516	-0.6066034202979965	-0.5395354219514262	-0.4401612488704432	-0.26538371532287974	0.02073597707667286	-0.12666260975828048	0.07494464624714926	-0.04080711481051461	-0.13745347818266584	0.008686583816184316	0.3175410710274005	1
1.0468957892066524	-0.4349522396035077	0.06434931368599209	1.3514556883295419	-0.17457277272290134	1.8303305144789899	0.5149533695466818	0.4384131432960412	-0.2995919204117885	-0.051324615877051796	-0.6757170829568246	-0.6223399854447026	-0.32473844342079516	-0.6914981062359126	-0.5483693496319112	-0.5060220421423436	-0.889264928878569	0.036351015328392196	-0.12666260975828048	0.07494464624714926	-0.04080711481051461	-0.13575196275198836	0.008686583816184316	-0.8958920691172001	1
1.0139175578489308	-0.6070984230924408	-0.010029758532750057	1.3103504923660656	-0.2278277400291358	1.8303305144789899	0.44995582936879436	0.42240292656161627	-0.33462423612997294	-1.2719392678138433	-0.6736856264329524	-0.6259173063586337	-0.304947644562992	-0.6914981062359126	-0.5483157060057819	-0.5060220421423436	-0.849523557765047	0.02073597707667286	-0.12666260975828048	0.07494464624714926	-0.04080711481051461	-0.13745347818266584	0.008686583816184316	0.3175410710274005	1
1.2833206096020855	-0.44668947938684406	0.06434931368599209	1.4068940325014838	-0.14312844129051394	1.9655715100328437	0.581101308665771	0.46003640860692335	-0.34407740068884685	1.5082909405528198	-0.6680483345792068	-0.6228806379816495	-0.304947644562992	-0.6914981062359126	-0.54766731320709	-0.5060220421423436	-1.0211250288846248	0.036351015328392196	-0.12666260975828048	0.07494464624714926	-0.04080711481051461	-0.13575196275198836	0.008686583816184316	-0.8958920691172001	1
1.0209496807119747	-0.6566556577331943	0.06434931368599209	1.3961599567506522	-0.1387370137907465	1.9655715100328437	0.581101308665771	0.4558895687761922	-0.3791097164070313	1.6440279236854258	-0.7449897504208699	-0.626383022196819	-0.43655645696738304	-0.7344075509168189	-0.5539236237651514	-0.4983213955443983	-0.3729804748554387	0.03635101532839231	-0.12666260975828048	0.07494464624714926	-0.04080711481051461	-0.13575196275198836	0.008686583816184316	-0.895892069117213	1
1.461063577140396	-0.6566556577331943	-0.010029758532750057	1.5176444376012377	-0.0221775679202698	1.9975812131225132	0.6865066116533636	0.5042199648816293	0.14693108786918282	0.682506088597018	-0.7636283640273981	-0.6076170107011297	-0.43655645696738304	-0.7344075509168189	-0.5542907582346499	-0.4444168693587814	-0.21442172726832473	0.036351015328392196	-0.12666260975828048	0.07494464624714926	-0.04080711481051461	-0.13575196275198836	0.008686583816184316	-0.8958920691172001	1
0.9787569435337126	-0.38036475934132435	0.06434931368599209	1.499901641801333	-0.00455817100410256	1.9395636262724874	0.6865066116533636	0.4973969849061654	0.16305707446961698	0.6342001995477203	-0.7487479449900336	-0.5793357104292854	-0.43655645696738304	-0.6957230361737249	-0.5521559463492541	-0.4444168693587814	-0.026194999177412887	0.036351015328392196	-0.12666260975828048	0.07494464624714926	-0.04080711481051461	-0.13575196275198836	0.008686583816184316	-0.8958920691172001	1
1.168139286845336	-0.6566556577331943	-0.08440883075149226	1.5400597134338558	-0.025489830606126168	1.9395636262724874	0.6865066116533636	0.5130337899378726	0.14693108786918282	0.2594476749322484	-0.7622571308737843	-0.5670754898071759	-0.43655645696738304	-0.6957230361737249	-0.5523488126302707	-0.4444168693587814	0.07195816914626281	0.020735977076672754	-0.04846661132838421	-0.012532627927582626	-0.04080711481051461	-0.1371441117407245	0.008686583816184316	-1.5431111993434905	1
1.3880749915619086	-0.6566556577331943	0.06434931368599209	1.5673368941653811	0.0009763015393939171	1.9395636262724874	0.6865066116533636	0.5240673915971842	0.38715268136529923	-0.0018760426104270922	-0.8194934184338861	-0.5866734912211318	-0.43655645696738304	-0.6957230361737249	-0.5558109226512055	-0.6728018355662635	1.6579762348254816	0.02073597707667286	-0.04846661132838421	-0.012532627927582626	-0.04080711481051461	-0.1371441117407245	0.008686583816184316	-1.5431111993434985	1
1.0238595246553026	-0.5022084866159588	-0.08440883075149226	1.5680945936301451	8.086595968539985e-05	1.9395636262724874	0.6865066116533636	0.5243592128393105	0.3804798593237415	-0.0013275866675146217	-0.7773914819766329	-0.5832748725851483	-0.43655645696738304	-0.6957230361737249	-0.5539376452495421	-0.5048061505742469	0.46112036993266386	-0.010494099426766022	-0.02465564830894906	-0.012532627927582626	-0.04080711481051461	-0.1402377761601381	0.21167914981048924	-0.28917549904490164	1
1.1378284124356652	-0.23840004958097039	-0.010029758532750057	1.483926811419215	-0.08048885476901484	1.9395636262724874	0.6432228514906553	0.4905019341849805	-0.12387427331740866	0.6645057832471134	-0.6633759845743006	-0.4901730084693953	-0.43655645696738304	-0.5951168920295692	-0.5401995752910876	-0.3722739696517152	-0.21372081244497154	-0.010494099426766022	-0.02465564830894906	-0.012532627927582626	-0.04080711481051461	-0.1402377761601381	0.21167914981048924	-0.28917549904490164	1
0.9486885561193188	-0.6566556577331943	-0.08440883075149226	1.4760972502833145	-0.0689033406682867	1.8899485864834995	0.6432228514906553	0.4875148373434307	-0.12387427331740866	0.4841962465584727	-0.7386922351968658	-0.4876008031037355	-0.43655645696738304	-0.5951168920295692	-0.5461943840749447	-0.5048061505742469	0.9994017442446281	-0.04172417593020491	-0.04846661132838421	-0.012532627927582626	-0.04080711481051461	-0.1433314405795517	0.008686583816184456	0.9647602012536951	1
1.850012717565293	-0.3619205253960815	-0.08440883075149226	1.6536514915264784	0.21886368899315828	1.8899485864834995	0.9171615993642749	0.5612375376487928	0.3804798593237415	0.89917933952905	-0.6583481296777166	-0.48533217598134215	-0.43655645696738304	-0.5951168920295692	-0.5393724739854704	-0.3522117587781209	-0.2907708327707803	-0.04172417593020485	-0.04846661132838421	-0.012532627927582626	-0.04080711481051461	-0.1433314405795517	0.008686583816184456	0.9647602012536907	1
0.7003818729552946	-0.4112914546434487	-0.08440883075149226	1.4745818513537838	0.3175981705658369	1.4802243869357308	0.9171615993642749	0.4920289787572779	-0.02100160017671131	1.070168824544767	-0.5914624236292214	-0.5309773362310477	-0.43655645696738304	-0.5951168920295692	-0.5346446142577569	-0.5202074437701374	-1.1162293151800058	-0.07295425243364373	-0.14933146928844523	-0.012532627927582626	-0.10221640468664536	-0.14642510499896527	-0.19430598217812048	1.940043523708154	1
0.7209932675538708	-0.6566556577331943	-0.08440883075149226	1.3957179653962066	0.37378651133544694	1.4802243869357308	0.9171615993642749	0.46238608757313454	0.5011467245752612	1.1115961672962	-0.6335643600864747	-0.4817505392637162	-0.43655645696738304	-0.5951168920295692	-0.5365178916594202	-0.3522117587781209	-0.8008623685845946	-0.07295425243364373	-0.14933146928844523	-0.012532627927582626	-0.10221640468664536	-0.14642510499896527	-0.19430598217812048	1.940043523708154	0
0.697957003002521	-0.6566556577331943	-0.08440883075149226	1.2811790629726292	0.4102421431780957	1.476223174049522	0.9171615993642749	0.41901210393399624	0.11467911466831707	1.5591440468484703	-0.747579857488807	-0.5439998840397376	-0.43655645696738304	-0.6826521591786181	-0.5502559616178746	-0.405913636369055	-0.005368280521471393	-0.08856929068536318	-0.25019632724850627	-0.012532627927582626	-0.16362569456277615	-0.1478172539877014	-0.19430598217812048	-0.28917549904489986	0
0.709596378775835	-0.6560967415530354	-0.08440883075149226	1.2189214236178065	0.4328765328530876	1.476223174049522	0.9171615993642749	0.39577757780452333	-0.40746921008365544	1.761982680975719	-0.7474274982495165	-0.5441699974769927	-0.43655645696738304	-0.6826521591786181	-0.5502559370857285	-0.405913636369055	-0.005290472737641395	-0.08856929068536318	-0.25019632724850627	-0.012532627927582626	-0.16362569456277615	-0.1478172539877014	-0.19430598217812048	-0.28917549904489986	0
0.7030492299033466	-0.649389747391129	-0.08440883075149226	0.9202615512564389	-0.29994562867783325	1.476223174049522	0.24762941558497095	0.2760617211081619	-0.4336044297464262	0.8487757062354345	-0.8257909336578901	-0.6113287588531628	-0.43655645696738304	-0.7176398602261262	-0.5570737012425127	-0.6648985403736354	1.6532892189488335	-0.08856929068536318	-0.25019632724850627	-0.012532627927582626	-0.16362569456277615	-0.1478172539877014	-0.19430598217812048	-0.28917549904489986	0
0.703776690889178	-0.6566556577331943	-0.08440883075149226	0.921145533965333	-0.3005847823062273	1.476223174049522	0.24762941558497095	0.2763846828158455	-0.43972118328452375	0.7814547167839994	-0.8926766397063853	-0.7890723680707795	-0.43655645696738304	-0.8863729996175054	-0.5618015609702262	-0.6721938897822152	1.6248705278080025	-0.08856929068536318	-0.25019632724850627	-0.012532627927582626	-0.16362569456277615	-0.1478172539877014	-0.19430598217812048	-0.28917549904489986	0
0.7265704684452508	-0.6566556577331943	-0.08440883075149226	0.9225977912727985	-0.29727728262526326	1.476223174049522	0.25093681254092565	0.2769172102258536	-0.43972118328452375	1.1184087642772051	-0.8926766397063853	-0.7890723680707795	-0.43655645696738304	-0.8863729996175054	-0.5618015609702262	-0.6721938897822152	1.6248705278080025	-0.08856929068536318	-0.25019632724850627	-0.012532627927582626	-0.16362569456277615	-0.1478172539877014	-0.19430598217812048	-0.28917549904489986	0
0.7028067429080683	-0.6566556577331943	-0.08440883075149226	0.9238606237140716	-0.2986624596065114	1.4842255998219394	0.25093681254092565	0.27737845164576624	-0.43972118328452375	1.4311851189206302	-0.8926766397063853	-0.7890723680707795	-0.43655645696738304	-0.8863729996175054	-0.5618015609702262	-0.6721938897822152	1.6248705278080025	-0.08856929068536318	-0.25019632724850627	-0.012532627927582626	-0.16362569456277615	-0.1478172539877014	-0.19430598217812048	-0.28917549904489986	0
0.699411924974186	-0.3009986617587643	-0.08440883075149226	0.9212086755873953	-0.29738229510803654	1.4786239017812486	0.25093681254092565	0.2764091691780944	-0.45251075886417647	1.6429695577786456	-0.7958777363438707	-0.5283028851195734	-0.43655645696738304	-0.6394786563765985	-0.5518680261794987	-0.6648985403736354	1.6556452482759783	-0.08856929068536318	-0.25019632724850627	-0.012532627927582626	-0.16362569456277615	-0.1478172539877014	-0.19430598217812048	-0.28917549904489986	0
0.7260854944546965	-0.4932658277334169	-0.08440883075149226	0.9272071296834498	-0.2938428770515463	1.4786239017812486	0.25093681254092565	0.2786053236434639	-0.4013524565455579	0.2583174268196979	-0.7533187221687463	-0.5294953052150324	-0.43655645696738304	-0.6394786563765985	-0.5497756848905826	-0.49507901802947396	0.7339635243419351	-0.08856929068536318	-0.25019632724850627	-0.012532627927582626	-0.16362569456277615	-0.1478172539877014	-0.19430598217812048	-0.28917549904489986	0
0.7146886056766595	-0.5774758655440205	-0.08440883075149226	0.9300485026763158	-0.29493824547918485	1.4786239017812486	0.25093681254092565	0.2796446707395519	-0.4013524565455579	-0.3290903543438596	-0.7317344966026031	-0.545200046383576	-0.43655645696738304	-0.6394786563765985	-0.5492833383474115	-0.49507901802947396	0.6058303825004966	-0.08856929068536318	-0.25019632724850627	-0.012532627927582626	-0.16362569456277615	-0.1478172539877014	-0.19430598217812048	-0.28917549904489986	0
0.7059590738466746	-0.6566556577331943	-0.08440883075149226	0.9246814648009006	-0.29777535992765736	1.4786239017812486	0.2506492128056255	0.2776791275235527	-0.42748767620833117	0.6546996103947897	-0.7317344966026031	-0.545200046383576	-0.43655645696738304	-0.6394786563765985	-0.5492833383474115	-0.49507901802947396	0.6058303825004963	-0.08856929068536318	-0.25019632724850627	-0.012532627927582626	-0.16362569456277615	-0.1478172539877014	-0.19430598217812048	-0.28917549904489986	0
0.7195383455822069	-0.4263821915077383	-0.08440883075149226	0.9290382367232972	-0.297941842178345	1.4786239017812486	0.2506492128056255	0.27927331529524596	-0.42359519668408957	-0.3825795843999805	-0.6689624900149493	-0.5638836569510125	-0.43655645696738304	-0.6394786563765985	-0.5451191537405393	-0.5084538252785368	-0.3873113563634767	-0.08856929068536318	-0.25019632724850627	-0.012532627927582626	-0.16362569456277615	-0.1478172539877014	-0.19430598217812048	-0.28917549904489986	0
0.7180834236105429	-0.6201398006294813	-0.08440883075149226	0.9339001416222031	-0.3026824759910479	1.4894271765740115	0.2506492128056255	0.28105160796663525	-0.4436136628087653	-0.6905589821729621	-0.7559596156497802	-0.6361768762621136	-0.43655645696738304	-0.7283342141312137	-0.5549479989607004	-0.534798142587297	-0.1862661573125884	-0.08856929068536318	-0.25019632724850627	-0.012532627927582626	-0.16362569456277615	-0.1478172539877014	-0.19430598217812048	-0.28917549904489986	0
0.7192958585869297	-0.37291254360587267	-0.08440883075149226	0.9321321762044192	-0.30515053968625494	1.4894271765740115	0.2467666163790699	0.2804034329317508	-0.44416973131222803	-1.7089418529054703	-0.7231515927892428	-0.5853811763820608	-0.43655645696738304	-0.6904418737514595	-0.5507219279266108	-0.4620472970961824	-0.19982667408317434	-0.08856929068536318	-0.25019632724850627	-0.012532627927582626	-0.16362569456277615	-0.1478172539877014	-0.19430598217812048	-0.28917549904489986	0
0.7454844540768858	-0.6383977291813379	-0.08440883075149226	0.9401511622065123	-0.2923237800044051	1.4894271765740115	0.26215320221764105	0.28334703425518687	-0.45139862185725105	0.9454789821677956	-0.7397587498718986	-0.5712091401018525	-0.43655645696738304	-0.6904418737514595	-0.5511880959441037	-0.4421877348172709	-0.020005592741963278	-0.08856929068536318	-0.25019632724850627	-0.012532627927582626	-0.16362569456277615	-0.1478172539877014	-0.19430598217812048	-0.28917549904489986	0
0.7275404164263605	-0.6566556577331943	-0.08440883075149226	0.945770766570182	-0.2966158747070202	1.5094332410050548	0.26215320221764105	0.28540524202096157	-0.4358287037602796	1.3127129255539325	-0.7397587498718986	-0.5712091401018525	-0.43655645696738304	-0.6904418737514595	-0.5511880959441037	-0.4421877348172709	-0.020005592741963278	-0.08856929068536318	-0.25019632724850627	-0.012532627927582626	-0.16362569456277615	-0.1478172539877014	-0.19430598217812048	-0.28917549904489986	0
0.713961144690828	-0.6214439383831852	-0.08440883075149226	0.9443185092627164	-0.29514668792160004	1.5026311790985007	0.26215320221764105	0.2848733456320536	-0.4330483612429635	1.091716218328144	-0.7929321243842559	-0.5964059036775212	-0.43655645696738304	-0.6904418737514595	-0.555254912463122	-0.6529422732873521	1.5622366407528154	-0.08856929068536318	-0.25019632724850627	-0.012532627927582626	-0.16362569456277615	-0.1478172539877014	-0.19430598217812048	-0.28917549904489986	1
0.7226906765208131	-0.34049540515665805	-0.010029758532750057	0.9455182000819259	-0.29582301429889013	1.5026311790985007	0.26215320221764105	0.2853130079278585	-0.4358287037602796	0.9727383987559082	-0.7167017183259482	-0.533047305144835	-0.43655645696738304	-0.667468817214605	-0.5475098604418597	-0.38402758814331583	-0.07629355622982174	-0.07295425243364373	-0.14933146928844523	-0.012532627927582626	-0.10221640468664536	-0.14642510499896527	-0.19430598217812048	1.9400435237081548	1
1.3727983108594342	-0.5666701527276157	-0.08440883075149226	1.1156848715436365	0.10830493257483295	1.5026311790985007	0.6341634598286928	0.3510997839503629	-0.40246459355248587	1.7557096123172204	-0.7695195879466277	-0.5762042991739836	-0.43655645696738304	-0.667468817214605	-0.5531965209386084	-0.5947821266133969	1.2901422308270698	-0.07295425243364378	-0.1493314692884452	-0.012532627927582626	-0.10221640468664536	-0.14642510499896527	-0.19430598217812048	1.9400435237081626	1
0.9307445184687934	-0.5851143866728585	-0.08440883075149226	1.1639250708003115	0.09957424523020014	1.5026311790985007	0.6341634598286928	0.3691297502215745	0.022371743093419032	1.3270445898515488	-0.7549946738009409	-0.5854347468910794	-0.43655645696738304	-0.667468817214605	-0.5528207647826542	-0.613223148729529	1.2014301000065517	-0.07295425243364373	-0.14933146928844523	-0.012532627927582626	-0.10221640468664536	-0.14642510499896527	-0.19430598217812048	1.9400435237081546	1
0.7498492199918778	-0.5957337940958771	-0.010029758532750057	1.169734100030175	0.09502716540529718	1.5026311790985007	0.6341634598286928	0.37126521266128243	0.022371743093419032	1.335709001311597	-0.7383875167182848	-0.6022238902628377	-0.3430449323642631	-0.667468817214605	-0.5525292983548908	-0.6411886547957514	1.4791409244471445	-0.057339214181924295	-0.1266626097582804	-0.012532627927582626	-0.10221640468664536	-0.14503295601022917	0.008686583816184456	0.3175410710274032	1
0.8427217391831098	-0.3963870231725454	-0.010029758532750057	1.2032623013460053	0.07211680567176042	1.5170355454888516	0.6341634598286928	0.3836726801764753	-0.0399079292944616	1.3174114185001198	-0.6770375296973417	-0.5937451525603965	-0.2747666763048422	-0.667468817214605	-0.547306982319442	-0.4675188091526171	0.023076930562822486	-0.04172417593020491	-0.12666260975828036	-0.012532627927582626	-0.10221640468664536	-0.14364080702149304	0.008686583816184456	-0.8958920691172028	1
0.8092585338348327	-0.594988572522332	-0.010029758532750057	1.2258038604227521	0.05165673997925977	1.561849129814388	0.6341634598286928	0.3919971989838242	-0.1761447126429527	1.4398540620720977	-0.7464117699875804	-0.650778712637503	-0.2747666763048422	-0.7070775353815955	-0.5548581077258176	-0.6419992491744824	1.5504594452892875	-0.04172417593020491	-0.12666260975828036	-0.012532627927582626	-0.10221640468664536	-0.14364080702149304	0.008686583816184456	-0.8958920691172028	1
1.0478657371877622	-0.34273106987729346	-0.010029758532750057	1.1411940868573751	-0.14378083373570394	1.561849129814388	0.44147163717743276	0.3584280117355082	-0.1761447126429527	0.4579003679015874	-0.6853665014452182	-0.5870355434873857	-0.2747666763048422	-0.6690531659412847	-0.5477548629849176	-0.4567784336344304	0.03618616659759268	-0.026109137678485463	-0.14933146928844523	-0.012532627927582626	-0.10221640468664536	-0.14224865803275694	-0.19430598217812048	-2.518394521797954	1
0.8177455786695406	-0.26988566106325357	-0.010029758532750057	1.1117700909756854	-0.14717161030290954	1.561849129814388	0.44147163717743276	0.34736498765309465	-0.3779975794001033	1.3054730900817753	-0.5994358904854201	-0.5442176672212659	-0.2747666763048422	-0.6174298032636405	-0.5364092360585682	-0.3984156383657925	-0.9316328604217019	-0.010494099426766022	-0.25019632724850627	0.07494464624714926	-0.10221640468664536	-0.14085650904402078	-0.19430598217812048	-0.28917549904489986	1
1.1082449990118268	-0.6566556577331943	0.06434931368599209	1.2050934083858542	-0.10651341885405229	1.6598788455265006	0.47727780422233124	0.3827693015714064	0.07297397690857489	0.37894790759018565	-0.6160430475680762	-0.5149262352051005	-0.43655645696738304	-0.6174298032636405	-0.5367007024863315	-0.3984156383657925	-1.0975913066658307	0.00512093882495342	-0.1493314692884453	0.07494464624714926	-0.04080711481051461	-0.13915499361334333	-0.19430598217812048	1.9400435237081528	1
0.790829522193753	-0.4565636652363174	-0.010029758532750057	1.1915811012642188	-0.09315159265030296	1.629469627591315	0.47727780422233124	0.3777368392368278	0.09243637452978791	0.3812510641136025	-0.6324470589983449	-0.5197884996608901	-0.43655645696738304	-0.6174298032636405	-0.5388762486374222	-0.3984156383657925	-0.7433174711236549	0.00512093882495342	-0.1493314692884453	0.07494464624714926	-0.04080711481051461	-0.13915499361334333	-0.19430598217812048	1.9400435237081524	1
1.189720629425022	-0.6566556577331943	0.06434931368599209	1.2906503062821861	-0.05373402455373417	1.629469627591315	0.5255945597527962	0.41575219406012653	0.21143503427091942	-0.4547990494018593	-0.6492573617333881	-0.49612892677425907	-0.43655645696738304	-0.6174298032636405	-0.5391748893550214	-0.33133895352579557	-0.7557087285182331	0.02073597707667286	-0.12666260975828048	0.07494464624714926	-0.04080711481051461	-0.13745347818266584	0.008686583816184316	0.3175410710274005	1
0.8402968692303361	-0.6566556577331943	-0.010029758532750057	1.2366010777956475	-0.0428679372160547	1.629469627591315	0.5255945597527962	0.3951971859776914	0.21143503427091942	0.3783907795624246	-0.7348324678015083	-0.5022904591045319	-0.43655645696738304	-0.6174298032636405	-0.5469140318548688	-0.4551572448769682	0.5706622770007784	0.02073597707667286	-0.12666260975828048	0.07494464624714926	-0.04080711481051461	-0.13745347818266584	0.008686583816184316	0.3175410710274005	1
1.2108169980141523	-0.500345432682096	0.06434931368599209	1.3389536471609278	-0.023719587667664667	1.629469627591315	0.5381051482383629	0.43456599780727756	0.34655968061248255	-0.6529859279368099	-0.797655260802259	-0.6282689463896818	-0.43655645696738304	-0.7497229219413885	-0.5567428498170897	-0.5027796646274192	0.045897826608508385	0.036351015328392196	-0.12666260975828048	0.07494464624714926	-0.04080711481051461	-0.13575196275198836	0.008686583816184316	-0.8958920691172001	1
0.8931590342008014	-0.632808567379749	-0.010029758532750057	1.282947028390413	-0.021445068856552067	1.629469627591315	0.5381051482383629	0.4130706486094643	0.34655968061248255	0.193325764098518	-0.7911545999258677	-0.6346548483314256	-0.43655645696738304	-0.7497229219413885	-0.5566981904080194	-0.5027796646274192	0.006070048858306574	0.02073597707667286	-0.12666260975828048	0.07494464624714926	-0.04080711481051461	-0.13745347818266584	0.008686583816184316	0.3175410710274005	1
1.1974802132738973	-0.6566556577331943	0.06434931368599209	1.3888355285912608	-0.0458243580063369	1.7110943704699724	0.5381051482383629	0.4536678352508669	0.24313093896832244	-0.7979985225355671	-0.8456992075918387	-0.6800577971093192	-0.43655645696738304	-0.7807497511721976	-0.5598423283802315	-0.6468628154468689	1.5293593071205007	0.036351015328392196	-0.12666260975828048	0.07494464624714926	-0.04080711481051461	-0.13575196275198836	0.008686583816184316	-0.8958920691172001	1
0.9326844144310128	-0.4817148933434668	-0.010029758532750057	1.3219054092037248	-0.05659168351295422	1.7110943704699724	0.5381051482383629	0.4277298406543157	0.24313093896832244	0.18050026236696326	-0.7980107656939366	-0.6478847570162638	-0.43655645696738304	-0.7675468451165341	-0.5574389385593798	-0.5027796646274192	-0.10206328125809445	0.02073597707667286	-0.12666260975828048	0.07494464624714926	-0.04080711481051461	-0.13745347818266584	0.008686583816184316	0.3175410710274005	1
1.2665890069279468	-0.5422641461940114	0.06434931368599209	1.4329083807917333	-0.06022078363278208	1.7983208113893203	0.5711791177979075	0.4706945385208703	0.1830755405942927	-0.6960610484734093	-0.766827908052497	-0.6625576640748881	-0.43655645696738304	-0.7675468451165341	-0.5564113251205461	-0.5287186847468138	-1.0738998482725293	0.036351015328392196	-0.12666260975828048	0.07494464624714926	-0.04080711481051461	-0.13575196275198836	0.008686583816184316	-0.8958920691172001	1
0.9382616153223927	-0.291869697482836	-0.010029758532750057	1.3619371975921175	-0.0611684607859267	1.7983208113893203	0.5711791177979075	0.4431319909821083	0.1524917729038151	0.3561140049765723	-0.7099979117971696	-0.5487460254732949	-0.43655645696738304	-0.6330092324093235	-0.547880017816916	-0.5084538252785368	0.44600614352995616	0.02073597707667286	-0.12666260975828048	0.07494464624714926	-0.04080711481051461	-0.13745347818266584	0.008686583816184316	0.3175410710274005	1
1.327453242742567	-0.5718867037424318	0.06434931368599209	1.4750238427082307	-0.04237873607630003	1.8635405814345225	0.6072728845781068	0.48730052810318236	0.2981817208111801	-0.5237320633622001	-0.6933907547145136	-0.5645707823404236	-0.43655645696738304	-0.6330092324093235	-0.5473603697209343	-0.5747199157398026	0.44731949721870773	0.036351015328392196	-0.12666260975828048	0.07494464624714926	-0.04080711481051461	-0.13575196275198836	0.008686583816184316	-0.8958920691172001	1
0.9312294924593488	-0.6566556577331943	-0.010029758532750057	1.4056943416822716	-0.021453976829952433	1.8611398537027977	0.6072728845781068	0.4604191768293995	0.31097129639083537	0.36399091307339004	-0.6933907547145136	-0.5645707823404236	-0.43655645696738304	-0.6330092324093235	-0.5473603697209343	-0.5747199157398026	0.4473194972187079	0.02073597707667286	-0.12666260975828048	0.07494464624714926	-0.04080711481051461	-0.13745347818266584	0.008686583816184316	0.3175410710274005	1
1.390257374519404	-0.6333674835599079	-0.010029758532750057	1.5248425825165017	0.007563938630970544	1.8611398537027977	0.6445170502995065	0.5073318865897055	0.43775491518045256	-0.6057901244382845	-0.7347308949753147	-0.5494466380829884	-0.43655645696738304	-0.6330092324093235	-0.5497211690103698	-0.5737066727663888	1.0915146903438582	0.020735977076672754	-0.12666260975828048	0.07494464624714926	-0.04080711481051461	-0.13745347818266584	0.008686583816184316	0.31754107102741325	1
0.934381823397954	-0.2406357143016059	-0.010029758532750057	1.4383385602892134	0.02738817289368259	1.8611398537027977	0.6445170502995065	0.4735982838137064	0.4466520112358663	0.3540850092178366	-0.6525076921715838	-0.4625239644682693	-0.43655645696738304	-0.5967012407562489	-0.5371571857577047	-0.3013469615127456	-0.14511798195096134	0.00512093882495342	-0.1493314692884453	0.07494464624714926	-0.04080711481051461	-0.13915499361334333	-0.19430598217812048	1.9400435237081526	1
1.3250283727897931	-0.6566556577331943	-0.010029758532750057	1.5390494474808372	0.0204542041337408	1.8611398537027977	0.6445170502995065	0.5130659786363818	0.4466520112358663	-0.7086058510987205	-0.7519474890151325	-0.4961571722352695	-0.43655645696738304	-0.5967012407562489	-0.5476072367070955	-0.580596724985603	1.4462227966104464	0.00512093882495342	-0.1493314692884453	0.07494464624714926	-0.04080711481051461	-0.13915499361334333	-0.19430598217812048	1.9400435237081526	1
1.0568377560130242	0.023359028126768912	0.06434931368599209	1.4685833972577307	0.0038259141389104675	1.8611398537027977	0.6445170502995065	0.48518754212418364	0.441091326201234	0.16367127815460106	-0.5896848991708332	-0.2724512917830694	-0.43655645696738304	-0.40961606194749756	-0.5118571535054528	-0.2202875236396375	0.3401128632358642	0.00512093882495342	-0.1493314692884453	0.07494464624714926	-0.04080711481051461	-0.13915499361334333	-0.19430598217812048	1.9400435237081528	1
1.0502906071405358	-0.6566556577331943	-0.08440883075149226	1.4995859336910147	-0.027455451393160316	1.8663414304548678	0.6445170502995065	0.49706727543536994	0.17529058154580954	0.11144175834012719	-0.5896848991708332	-0.2724512917830695	-0.43655645696738304	-0.40961606194749756	-0.5118571535054528	-0.2202875236396375	0.34011286323586476	-0.010494099426766022	-0.09071498373692742	-0.012532627927582626	-0.04080711481051461	-0.14054714260207943	-0.19430598217812048	-0.2891754990449023	1
1.3136314840117562	-0.5607083801392544	0.06434931368599209	1.479633181118882	-0.05892440008854224	1.8663414304548678	0.6058348859016048	0.48897637019442386	0.14915536188303624	-0.01111797032866253	-0.5698781980630784	-0.28960953872804934	-0.43655645696738304	-0.40961606194749756	-0.5111767953203981	-0.2202875236396375	0.2920851688221	0.00512093882495342	-0.06149545682242292	-0.012532627927582626	-0.04080711481051461	-0.13884562717140198	0.008686583816184316	-0.7998473657727169	1
0.9889413973353615	-0.30994132064130625	-0.08440883075149226	1.4938400460832162	-0.08037316512698388	1.956368720394563	0.6058348859016048	0.49439469625528526	0.14915536188303624	0.20509964790680285	-0.5887707437350906	-0.304372571347696	-0.43655645696738304	-0.40961606194749756	-0.515328092373188	-0.295672800861628	0.5615995994452929	-0.010494099426766022	-0.02465564830894906	-0.012532627927582626	-0.04080711481051461	-0.1402377761601381	0.21167914981048924	-0.28917549904490164	1
1.1380708994309423	-0.3609889984291501	0.06434931368599209	1.445157855472094	-0.12976995226909233	1.956368720394563	0.5990762921220453	0.4750160642916705	-0.253438234624342	0.9697320096100274	-0.5081727061504575	-0.3520089846225345	-0.43655645696738304	-0.40961606194749756	-0.5084629920776151	-0.40003682712325467	0.08574355879394593	0.00512093882495342	-0.0031288922680545975	-0.012532627927582626	-0.04080711481051461	-0.1385362607294606	0.21167914981048924	-0.8958920691172081	1
0.9057683579552253	-0.6566556577331943	-0.010029758532750057	1.4058206249264003	-0.0855060464099387	1.8191271183976065	0.5990762921220453	0.4599655805092003	-0.11275290324814409	0.4652897397515313	-0.6935431139538041	-0.5183844425546374	-0.43655645696738304	-0.645816051283317	-0.5447773827843098	-0.3511985158047071	-0.26288157199216505	-0.010494099426766022	-0.02465564830894906	-0.012532627927582626	-0.04080711481051461	-0.1402377761601381	0.21167914981048924	-0.28917549904490164	1
1.3109641270637054	-0.6350442321003846	0.06434931368599209	1.4736978686448927	-0.04352520695601928	1.8191271183976065	0.5990762921220453	0.48677150111007045	0.2837239397211392	-0.3728504832617022	-0.6876518900345745	-0.5261880452019612	-0.43655645696738304	-0.645816051283317	-0.5447407045001027	-0.3747057527879084	-0.23326978980577612	0.02073597707667286	-0.04846661132838421	-0.012532627927582626	-0.04080711481051461	-0.1371441117407245	0.008686583816184316	-1.5431111993434985	1
0.8803072234511017	-0.49196168997971285	-0.08440883075149226	1.3608637900170353	-0.05118602893324498	1.7771143830924154	0.5974944935778933	0.44279459289290274	0.07797859343974192	0.5662563611654695	-0.6689117036018526	-0.5314094285130407	-0.43655645696738304	-0.645816051283317	-0.5433335651321982	-0.3747057527879084	-0.651741608008752	-0.010494099426766022	-0.02465564830894906	-0.012532627927582626	-0.04080711481051461	-0.1402377761601381	0.21167914981048924	-0.28917549904490164	1
1.8580147884094453	-0.3652740224770347	-0.08440883075149226	1.5871633634933866	0.268842716255218	1.7771143830924154	0.9219069949967309	0.5355600454967598	0.4744554364090252	0.8996023797557133	-0.6839952682916043	-0.5561980992450257	-0.43655645696738304	-0.681992013875835	-0.5461063109446671	-0.3793666704656121	-0.8266829302326906	-0.010494099426766022	-0.02465564830894906	-0.012532627927582626	-0.04080711481051461	-0.1402377761601381	0.21167914981048924	-0.28917549904490164	0
0.6851051922528212	-0.4960604086342113	-0.08440883075149226	1.4692148134783687	0.3687832601439776	1.455016745752617	0.9219069949967309	0.4909408330114785	0.5328426292726642	0.8006704988435275	-0.7208154177867896	-0.594059978484483	-0.43655645696738304	-0.6850286822686374	-0.5509460263554011	-0.5171677148498959	-0.4035766709214413	-0.04172417593020491	-0.04846661132838417	-0.012532627927582626	-0.04080711481051461	-0.1433314405795517	0.008686583816184456	0.9647602012536943	0
0.7323901563319077	-0.6566556577331943	-0.08440883075149226	1.4240685537028128	0.4071995716071191	1.455016745752617	0.9219069949967309	0.4741203388278131	0.8720444163852338	0.8014262742071282	-0.7208154177867896	-0.594059978484483	-0.43655645696738304	-0.6850286822686374	-0.5509460263554011	-0.5171677148498959	-0.40357667092144117	-0.057339214181924295	-0.04846661132838425	-0.012532627927582626	-0.04080711481051461	-0.1447235895682878	-0.19430598217812048	1.9400435237081535	0
0.699411924974186	-0.6566556577331943	-0.08440883075149226	1.2648253828581264	0.4193153236432738	1.455016745752617	0.9219069949967309	0.41295864425633627	-0.0399079292944616	1.6513940942570866	-0.7267066417060192	-0.5854991576647163	-0.43655645696738304	-0.6850286822686374	-0.5509827046396083	-0.49366047786669454	-0.46065160853689574	-0.08856929068536318	-0.25019632724850627	-0.012532627927582626	-0.16362569456277615	-0.1478172539877014	-0.19430598217812048	-0.28917549904489986	0
0.7083839437994482	-0.6566556577331943	-0.08440883075149226	1.2200579728149552	0.43899696050977427	1.455016745752617	0.9219069949967309	0.396347718140142	-0.3791097164070313	1.7580364500517711	-0.7716018308835968	-0.5722578646102567	-0.43655645696738304	-0.6850286822686374	-0.5531127927239836	-0.49811874694971553	0.4811505318313329	-0.08856929068536318	-0.25019632724850627	-0.012532627927582626	-0.16362569456277615	-0.1478172539877014	-0.19430598217812048	-0.28917549904489986	0
0.7333601043130175	-0.6566556577331943	-0.08440883075149226	0.9272071296834498	-0.2827610015250948	1.455016745752617	0.25496320883513135	0.2786137350506602	-0.3791097164070313	-0.2959737871925358	-0.8510317809670035	-0.6736776682601945	-0.43655645696738304	-0.7777130827793951	-0.5597803465502237	-0.6728018355662635	1.6579762348254816	-0.08856929068536318	-0.25019632724850627	-0.012532627927582626	-0.16362569456277615	-0.1478172539877014	-0.19430598217812048	-0.28917549904489986	0
0.7088689177900025	-0.5661112365474568	-0.08440883075149226	0.9333950086456938	-0.29090934436756233	1.4786239017812486	0.25496320883513135	0.2808725200158046	-0.39968425103516975	0.06788432843054687	-0.870127472291403	-0.7263565258555047	-0.43655645696738304	-0.8273560095486897	-0.5611619097929263	-0.6728018355662635	1.6579762348254825	-0.08856929068536318	-0.25019632724850627	-0.012532627927582626	-0.16362569456277615	-0.1478172539877014	-0.19430598217812048	-0.28917549904489986	0
0.7112937877427762	-0.6566556577331943	-0.08440883075149226	0.92790168752615	-0.2950084843185542	1.4786239017812486	0.25496320883513135	0.2788588356608349	-0.4480622108364722	1.0951715601300374	-0.870127472291403	-0.7263565258555047	-0.43655645696738304	-0.8273560095486897	-0.5611619097929263	-0.6728018355662635	1.6579762348254825	-0.08856929068536318	-0.25019632724850627	-0.012532627927582626	-0.16362569456277615	-0.1478172539877014	-0.19430598217812048	-0.28917549904489986	0
0.7117787617333315	-0.6566556577331943	-0.08440883075149226	0.9311219102513993	-0.2980925665520198	1.49342838946022	0.25496320883513135	0.28003603863488985	-0.44806221083646963	1.6665064470645365	-0.870127472291403	-0.7263565258555047	-0.43655645696738304	-0.8273560095486897	-0.5611619097929263	-0.6728018355662635	1.6579762348254825	-0.08856929068536318	-0.25019632724850627	-0.012532627927582626	-0.16362569456277615	-0.1478172539877014	-0.19430598217812048	-0.28917549904489986	0
0.7086264307947253	-0.6566556577331943	-0.08440883075149226	0.9311850518734645	-0.2981453226687765	1.4938285107488405	0.25496320883513135	0.28005913239884905	-0.44806221083646963	1.6746498256637272	-0.870127472291403	-0.7263565258555047	-0.43655645696738304	-0.8273560095486897	-0.5611619097929263	-0.6728018355662635	1.6579762348254825	-0.08856929068536318	-0.25019632724850627	-0.012532627927582626	-0.16362569456277615	-0.1478172539877014	-0.19430598217812048	-0.28917549904489986	0
0.6897124451630914	-0.6566556577331943	-0.08440883075149226	0.9198195599019948	-0.2999474860150646	1.462619050236414	0.24216502061426395	0.27590012625425625	-0.44861827933993487	-2.0941623686302084	-0.870127472291403	-0.7263565258555047	-0.43655645696738304	-0.8273560095486897	-0.5611619097929263	-0.6728018355662635	1.6579762348254825	-0.08856929068536318	-0.25019632724850627	-0.012532627927582626	-0.16362569456277615	-0.1478172539877014	-0.19430598217812048	-0.28917549904489986	0
0.7093538917805579	-0.5120826724654324	-0.08440883075149226	0.919945843146122	-0.29989002690368133	1.462619050236414	0.24216502061426395	0.2759463185124683	-0.44861827933993487	-2.1105658868873496	-0.8553994124933288	-0.6857265559016751	-0.43655645696738304	-0.7890675819872657	-0.5601643237009138	-0.6728018355662635	1.6579762348254816	-0.08856929068536318	-0.25019632724850627	-0.012532627927582626	-0.16362569456277615	-0.1478172539877014	-0.19430598217812048	-0.28917549904489986	0
0.6909248801394782	-0.4045844604815422	-0.08440883075149226	0.9146419468927707	-0.29766455316485996	1.462619050236414	0.24216502061426395	0.27400886614206293	-0.412473826614825	-0.7211384958388956	-0.7866853955733486	-0.6009305565594631	-0.43655645696738304	-0.7128868140460873	-0.555174460652898	-0.5155465260924338	0.42485062239557975	-0.08856929068536318	-0.25019632724850627	-0.012532627927582626	-0.16362569456277615	-0.1478172539877014	-0.19430598217812048	-0.28917549904489986	0
0.6795279913614413	-0.6566556577331943	-0.08440883075149226	0.9062441111582957	-0.2944961377538787	1.4458139561143364	0.24072702193776202	0.2709440643026765	-0.41136168960789954	-0.17243272041086102	-0.7866853955733486	-0.6009305565594631	-0.43655645696738304	-0.7128868140460873	-0.555174460652898	-0.5155465260924338	0.4248506223955796	-0.08856929068536318	-0.25019632724850627	-0.012532627927582626	-0.16362569456277615	-0.1478172539877014	-0.19430598217812048	-0.28917549904489986	0
0.6969870550214124	-0.44408120387943595	-0.08440883075149226	0.9032133132992388	-0.2974585664604855	1.4458139561143364	0.24072702193776202	0.26983663078674835	-0.43805297777413305	0.20446153198433337	-0.7287380982298916	-0.5965531947476064	-0.43655645696738304	-0.7128868140460873	-0.5516258012205376	-0.4415797890332226	-0.8949218303268504	-0.08856929068536318	-0.25019632724850627	-0.012532627927582626	-0.16362569456277615	-0.1478172539877014	-0.19430598217812048	-0.28917549904489986	0
0.4930554919931458	-0.6566556577331943	-0.08440883075149226	0.8520054578055675	-0.18116707470360943	1.1381206851648888	0.24072702193776202	0.2514781716761273	-0.4146981006286759	-2.13859706194568	-0.7287380982298916	-0.5965531947476064	-0.43655645696738304	-0.7128868140460873	-0.5516258012205376	-0.4415797890332226	-0.8949218303268504	-0.08856929068536318	-0.25019632724850627	-0.012532627927582626	-0.16362569456277615	-0.1478172539877014	-0.19430598217812048	-0.28917549904489986	0
0.09998407264853393	-0.6566556577331943	-0.08440883075149226	0.693330561559454	0.06051860948825476	0.4895240763104631	0.23339322868760226	0.19642248182416	-0.0009831340520330444	-1.7433582749312488	-0.7681483547930139	-0.5791883916391539	-0.43655645696738304	-0.7128868140460873	-0.5532672089546861	-0.4415797890332226	-0.014146281664140536	-0.08856929068536318	-0.25019632724850627	-0.012532627927582626	-0.16362569456277615	-0.1478172539877014	-0.19430598217812048	-0.28917549904489986	0
0.11914054527544615	-0.6566556577331943	-0.08440883075149226	0.5444426167332158	0.11368777526112019	0.4895240763104631	0.23339322868760226	0.14475924040155252	0.8303392786254916	-0.49686612759434495	-0.8368623717129943	-0.6345888350977171	-0.43655645696738304	-0.740876974884094	-0.558257072002702	-0.6728018355662635	1.657976234825481	-0.08856929068536318	-0.25019632724850627	-0.012532627927582626	-0.16362569456277615	-0.1478172539877014	-0.19430598217812048	-0.28917549904489986	0
0.11962551926600044	-0.45730888680986265	-0.08440883075149226	0.39864861138810115	0.08638743081704457	0.4895240763104631	0.23339322868760226	0.09421872789762231	0.4027225994622681	0.5847225667393395	-0.7825209096994103	-0.6045901247969506	-0.43655645696738304	-0.740876974884094	-0.5551363104399252	-0.4559678392556993	-0.06317012509324395	-0.08856929068536318	-0.25019632724850627	-0.012532627927582626	-0.16362569456277615	-0.1478172539877014	-0.19430598217812048	-0.28917549904489986	0
0.11089598743601545	-0.39825007710640836	-0.08440883075149226	0.24603531086010436	-0.06462250971543937	0.4895240763104631	0.11245753999378855	0.041273099757457105	-0.4347165667533542	1.7525928763197793	-0.7700274520775958	-0.5807432660847877	-0.43655645696738304	-0.7083978259871618	-0.5534411718542389	-0.4559678392556993	0.05749001486984146	-0.08856929068536318	-0.25019632724850627	-0.012532627927582626	-0.16362569456277615	-0.1478172539877014	-0.19430598217812048	-0.28917549904489986	0
0.22219751826832718	-0.6566556577331943	-0.08440883075149226	0.17550611901493557	-0.2408192579212235	0.4895240763104631	-0.048166912171477935	0.017006479017282295	-0.4347165667533542	1.6334893454270096	-0.7700274520775958	-0.5807432660847877	-0.43655645696738304	-0.7083978259871618	-0.5534411718542389	-0.4559678392556993	0.05749001486984164	-0.08856929068536318	-0.25019632724850627	-0.012532627927582626	-0.16362569456277615	-0.1478172539877014	-0.19430598217812048	-0.28917549904489986	1
1.0291942385514052	-0.6566556577331943	-0.08440883075149226	0.4174648147630865	0.2691023909466473	0.5075295342984021	0.4303990473683681	0.10335016895731314	-0.2184059189061576	1.700749884428728	-0.7700274520775958	-0.5807432660847877	-0.43655645696738304	-0.7083978259871618	-0.5534411718542389	-0.4559678392556993	0.05749001486984146	-0.08856929068536318	-0.25019632724850627	-0.012532627927582626	-0.16362569456277615	-0.1478172539877014	-0.19430598217812048	-0.28917549904489986	1
0.09028459283743924	-0.5217705529215194	-0.010029758532750057	0.40995096173750567	0.27468858091144666	0.47351922476562835	0.4303990473683681	0.10088233767602715	-0.1994995897884073	1.6873014262498198	-0.7332580889955073	-0.5982337303160384	-0.43655645696738304	-0.7083978259871618	-0.55201237605292	-0.4559678392556993	-0.7352586704675709	-0.07295425243364373	-0.14933146928844523	-0.012532627927582626	-0.10221640468664536	-0.14642510499896527	-0.19430598217812048	1.9400435237081548	1
0.1642431263970362	-0.6566556577331943	-0.08440883075149226	0.4215690201972299	0.26748930682427835	0.47351922476562835	0.4303990473683681	0.10472486450660481	-0.1994995897884073	1.6830997824953344	-0.7875995510090911	-0.5990113233752193	-0.43655645696738304	-0.7083978259871618	-0.5551331376156967	-0.5260842530159378	0.5580616934014803	-0.07295425243364378	-0.1493314692884452	-0.012532627927582626	-0.10221640468664536	-0.14642510499896527	-0.19430598217812048	1.9400435237081626	1
0.28645657201682945	-0.5482259187823728	0.06434931368599209	0.46728355457135734	0.24410852694591062	0.47351922476562835	0.4303990473683681	0.1200046497202849	-0.174476507132562	1.586657960772449	-0.8284826135520209	-0.6812994428736343	-0.43655645696738304	-0.7959330931362106	-0.5594536437832849	-0.5548603534608911	0.02123611085079189	-0.04172417593020491	-0.04846661132838417	-0.012532627927582626	-0.04080711481051461	-0.1433314405795517	0.008686583816184456	0.9647602012536941	1
0.35338298271338253	-0.6566556577331943	-0.08440883075149226	0.5014431721078271	0.23349858068887724	0.47351922476562835	0.4303990473683681	0.1316103722889373	-0.02100160017671131	1.4001367844646209	-0.8284826135520209	-0.6812994428736343	-0.43655645696738304	-0.7959330931362106	-0.5594536437832849	-0.5548603534608911	0.02123611085079224	-0.04172417593020491	-0.04846661132838417	-0.012532627927582626	-0.04080711481051461	-0.1433314405795517	0.008686583816184456	0.9647602012536943	1
0.2529933666685523	-0.6566556577331943	0.06434931368599209	0.2993268398818792	-0.1624429126835056	0.47351922476562835	0.029628816227276908	0.05852911060805133	-0.174476507132562	-0.5147066713297369	-0.8284826135520209	-0.6812994428736343	-0.43655645696738304	-0.7959330931362106	-0.5594536437832849	-0.5548603534608911	0.02123611085079224	-0.010494099426766022	-0.02465564830894906	-0.012532627927582626	-0.04080711481051461	-0.1402377761601381	0.21167914981048924	-0.28917549904490164	1
0.42346172434854185	-0.29093817051590454	-0.08440883075149226	0.38608342859742345	-0.1695688354596206	0.5955562177949929	0.07118697797818312	0.08783890732365437	-0.2245226724442526	-0.2690703846012226	-0.7655582477250767	-0.5278502965632924	-0.43655645696738304	-0.6323490871065404	-0.5503789494436344	-0.5548603534608911	1.2064136505593404	-0.026109137678485463	-0.0031288922680545975	-0.012532627927582626	-0.04080711481051461	-0.1416299251488742	0.21167914981048924	0.31754107102740525	1
0.24183896488579368	-0.2642964992616649	-0.010029758532750057	0.40628874765781076	-0.20226579764507963	0.7235950301536705	0.07118697797818312	0.09459785284835029	-0.2245226724442526	0.5437604961071228	-0.6586020617432007	-0.46959392039837383	-0.43655645696738304	-0.6134689314469415	-0.5382894097190785	-0.27500264420398546	-0.29119488098488483	-0.010494099426766022	-0.02465564830894906	-0.012532627927582626	-0.04080711481051461	-0.1402377761601381	0.21167914981048924	-0.28917549904490164	1
0.4297663862257532	-0.5050030675167532	-0.010029758532750057	0.4436054462974647	-0.18201977433851155	0.7235950301536705	0.07492577453708803	0.10743833801662586	-0.06381887494337893	-0.3876202321158459	-0.6468196139047414	-0.4741005533505999	-0.43655645696738304	-0.6134689314469415	-0.5374066013612658	-0.27500264420398546	-0.4973915353922686	-0.026109137678485463	-0.06149545682242292	-0.012532627927582626	-0.04080711481051461	-0.14193929159081556	0.008686583816184456	0.22149636768291342	1
0.3155550114501135	-0.6566556577331943	-0.010029758532750057	0.43375535325552567	-0.1817076790686218	0.7235950301536705	0.07492577453708803	0.10406336092484345	-0.06381887494337893	-0.021737397748352115	-0.6468196139047414	-0.4741005533505999	-0.43655645696738304	-0.6134689314469415	-0.5374066013612658	-0.27500264420398546	-0.4973915353922686	-0.010494099426766022	-0.09071498373692742	-0.012532627927582626	-0.04080711481051461	-0.14054714260207943	-0.19430598217812048	-0.2891754990449023	1
0.4833560121820511	-0.6566556577331943	-0.010029758532750057	0.49373989421605524	-0.17060479198774547	0.7235950301536705	0.10670554528778078	0.1247410330759149	-0.19282676774684956	-0.7984208817680579	-0.6468196139047414	-0.4741005533505999	-0.43655645696738304	-0.6134689314469415	-0.5374066013612658	-0.27500264420398546	-0.4973915353922686	-0.026109137678485463	-0.14933146928844523	-0.012532627927582626	-0.10221640468664536	-0.14224865803275694	-0.19430598217812048	-2.518394521797954	1
0.3150700374595592	-0.6566556577331943	-0.010029758532750057	0.465515589153575	-0.17113535314079747	0.7235950301536705	0.10670554528778078	0.11500974118265318	-0.19171463073992412	0.06415290680695665	-0.746513342813774	-0.5059328348064546	-0.43655645696738304	-0.6134689314469415	-0.5479100915022352	-0.5078458794944885	0.9485801836280415	-0.010494099426766022	-0.25019632724850627	0.07494464624714926	-0.10221640468664536	-0.14085650904402078	-0.19430598217812048	-0.28917549904489986	1
0.5517373448502693	-0.6566556577331943	-0.010029758532750057	0.5462105821509996	-0.16139351926140075	0.8444316593171737	0.14725710796513589	0.14296932114274455	-0.06993562848147647	-0.10308156916540225	-0.8534695287956502	-0.6804026288042767	-0.43655645696738304	-0.7840504776861135	-0.5599996312267913	-0.6728018355662635	1.6579762348254803	-0.010494099426766022	-0.25019632724850627	0.07494464624714926	-0.10221640468664536	-0.14085650904402078	-0.19430598217812048	-0.28917549904489986	1
0.30343066168624516	-0.3494380640392	-0.010029758532750057	0.5133137970558045	-0.1446608883093831	0.8252258374633713	0.14725710796513589	0.13163245424320194	-0.06882349147455102	0.48379014839412193	-0.8110628738598161	-0.5634163360061811	-0.43655645696738304	-0.6738062121213236	-0.5543937496355478	-0.6728018355662635	1.6579762348254816	-0.010494099426766022	-0.25019632724850627	0.07494464624714926	-0.10221640468664536	-0.14085650904402078	-0.19430598217812048	-0.28917549904489986	1
0.5587694677133132	-0.6566556577331943	-0.010029758532750057	0.5766448439857107	-0.1306426936736441	0.8252258374633713	0.15142730412699165	0.15373368397920478	0.08798782650208106	-0.5638428970700529	-0.8110628738598161	-0.5634163360061811	-0.43655645696738304	-0.6738062121213236	-0.5543937496355478	-0.6728018355662635	1.6579762348254825	-0.010494099426766022	-0.25019632724850627	0.07494464624714926	-0.10221640468664536	-0.14085650904402078	-0.19430598217812048	-0.28917549904489986	1
0.4060026606885719	-0.018373379991760377	0.06434931368599209	0.5565026665473857	-0.1328987935041038	0.8252258374633713	0.15142730412699165	0.14669512373373586	0.08798782650208106	-0.04043933621572566	-0.6370686225901544	-0.3166154673890712	-0.43655645696738304	-0.43919057151218377	-0.522399807854767	-0.33863430293437535	0.670992457001048	0.00512093882495342	-0.1493314692884453	0.07494464624714926	-0.04080711481051461	-0.13915499361334333	-0.19430598217812048	1.9400435237081528	1
0.4646845135456943	-0.3770112622603711	-0.08440883075149226	0.5954610473606976	-0.157591643919476	0.8252258374633713	0.15142730412699165	0.16017697042270992	-0.1205378622966298	-0.7821465361969822	-0.5608382165318466	-0.3497173000095958	-0.43655645696738304	-0.43919057151218377	-0.5162585912230107	-0.33863430293437535	0.03992565436902043	-0.010494099426766022	-0.09071498373692742	-0.012532627927582626	-0.04080711481051461	-0.14054714260207943	-0.19430598217812048	-0.2891754990449023	1
0.5699238694960718	-0.15288587401666268	0.06434931368599209	0.6001966690154761	-0.15136696165600932	0.8252258374633713	0.15804209803890046	0.16186579149216845	-0.10441187569619566	-0.7059104381390963	-0.4235117555180797	-0.3860504882120181	-0.43655645696738304	-0.43919057151218377	-0.49632863212214223	-0.4290155761628908	-1.1113999403241202	0.00512093882495342	-0.06149545682242292	-0.012532627927582626	-0.04080711481051461	-0.13884562717140198	0.008686583816184316	-0.7998473657727169	1
0.5873829331560418	-0.4992276003217782	-0.08440883075149226	0.6741355084520853	-0.19904387944887733	0.994477142549999	0.16839568850971415	0.18770658849906308	-0.21340130237498803	-0.9664021076971788	-0.46434403164791277	-0.36126897107316375	-0.43655645696738304	-0.43919057151218377	-0.5017943288532127	-0.29607809805099355	-0.5979143551746361	-0.010494099426766022	-0.02465564830894906	-0.012532627927582626	-0.04080711481051461	-0.1402377761601381	0.21167914981048924	-0.28917549904490164	1
0.3572627746378202	-0.14375690974073438	0.06434931368599209	0.6216648205171379	-0.16680097555351772	0.9140527635372031	0.16839568850971415	0.1693277891280982	-0.07883272453688762	-0.1988391631383502	-0.3245290363924023	-0.46673372247737044	-0.018475831096291254	-0.43919057151218377	-0.4811355115144584	-0.419085795023435	-1.2176971638360106	0.00512093882495342	-0.0031288922680545975	-0.012532627927582626	-0.04080711481051461	-0.1385362607294606	0.21167914981048924	-0.8958920691172081	1
0.40333530374051996	-0.3159030932296676	-0.08440883075149226	0.6209702626744378	-0.16610352241379897	0.9140527635372031	0.16839568850971415	0.16908679725051284	-0.07271597099879008	-0.19079617900107368	-0.4056349381080036	-0.5395603362426603	-0.018475831096291254	-0.5280461292667988	-0.5040110154133061	-0.4290155761628908	-0.9710432048864531	-0.026109137678485463	-0.0031288922680545975	-0.012532627927582626	-0.04080711481051461	-0.1416299251488742	0.21167914981048924	0.31754107102740525	1
0.497662744903416	-0.6566556577331943	0.06434931368599209	0.6295575232751022	-0.16594162471322538	0.9140527635372031	0.16839568850971415	0.17210692667486105	-0.07271597099879008	-0.4773634841555982	-0.48186534416631127	-0.4195800075189296	-0.43655645696738304	-0.5280461292667988	-0.5101522320450623	-0.29607809805099355	-1.2573515433735631	0.00512093882495342	-0.0031288922680545975	-0.012532627927582626	-0.04080711481051461	-0.1385362607294606	0.21167914981048924	-0.8958920691172081	1
0.3463508598503387	-0.5104059239249557	-0.08440883075149226	0.5713409477323579	-0.1638409996942891	0.8960473055492642	0.16839568850971415	0.1517150909990815	-0.13277136937281983	0.519904819543634	-0.5793244708990845	-0.46080985189749163	-0.43655645696738304	-0.5280461292667988	-0.5284024887317268	-0.4612367027174514	-0.14167486167786184	-0.026109137678485463	-0.0031288922680545975	-0.012532627927582626	-0.04080711481051461	-0.1416299251488742	0.21167914981048924	0.31754107102740525	1
0.5267611843367	-0.4960604086342113	0.13872838590473435	0.5555555422164309	-0.19377415877842274	0.8960473055492642	0.13244572159716564	0.14608935341137513	-0.13277136937281983	0.1318780802364821	-0.5784611018764388	-0.46129854058110664	-0.43655645696738304	-0.5280461292667988	-0.5283233889153321	-0.4612367027174514	-0.15328154028654908	0.02073597707667286	0.05239824663167694	-0.012532627927582626	0.02060217506561622	-0.13652537885684177	0.21167914981048924	-0.4543028340636462	1
0.28888144196960314	-0.5806430572315875	-0.08440883075149226	0.5377496047944611	-0.1673453501170367	0.8012185601461193	0.13244572159716564	0.14000097234488001	-0.10774828671697452	-0.25265516929069937	-0.6975552405884519	-0.5811694448694193	-0.43655645696738304	-0.6500409812211293	-0.5485284596799	-0.5807993735802858	0.189227216910406	-0.010494099426766022	0.06876635977465158	-0.012532627927582626	0.02060217506561622	-0.13961904327625538	0.21167914981048924	0.5920006903643971	1
0.7175984496199886	-0.6566556577331943	0.13872838590473435	0.6195811469890359	-0.06777985302971022	0.8012185601461193	0.24561621743786874	0.16918196128716428	-0.04102006630138705	0.22028290297657527	-0.7904435901425123	-0.6651707600716358	-0.43655645696738304	-0.7777130827793951	-0.5576468975618332	-0.5137226887402888	-0.6854649866491017	0.03635101532839231	0.09185304794459054	-0.012532627927582626	0.02060217506561622	-0.1345144969842229	0.41467171580479434	-0.6035654597002583	1
0.27214983929546455	-0.5856733028530173	-0.010029758532750057	0.5608594384697808	-0.03650506932064196	0.773610191231279	0.24561621743786874	0.14887889996811235	0.0907681690193972	0.7111554963105925	-0.7710939667526288	-0.6854635033174089	-0.43655645696738304	-0.7777130827793951	-0.5572512185774553	-0.5909318033144243	-1.1207745629387673	0.02073597707667286	0.09185304794459054	-0.012532627927582626	0.02060217506561622	-0.13621601241490042	0.41467171580479434	0.025214461610456228	1
0.5534347538172104	-0.6566556577331943	0.06434931368599209	0.6147823837121936	-0.036969322261793315	0.773610191231279	0.24561621743786874	0.1677393127122976	0.1519357044003524	-0.14087571246265532	-0.8109613010336225	-0.6826370842585386	-0.43655645696738304	-0.7777130827793951	-0.5589309209916593	-0.5901212089356932	0.05120118093255253	0.05196605358011175	0.04387274007425385	-0.012532627927582626	0.02060217506561622	-0.1331223479954868	0.2116791498104894	-0.8289043108683118	1
0.26123792450798305	-0.6566556577331943	-0.010029758532750057	0.5456423075524267	-0.011892861680989476	0.75560473324334	0.24561621743786874	0.14379524782065814	0.1903044311393157	0.614773203953485	-0.8547391891230702	-0.7266881329010827	-0.43655645696738304	-0.8376542762721072	-0.5609563058764981	-0.595592720992128	-0.06204597173181615	0.02073597707667286	0.006959612238551671	-0.012532627927582626	0.02060217506561622	-0.13683474529878312	0.008686583816184316	0.11438064168018994	1
0.9945185982267414	-0.5327625711313106	-0.08440883075149226	0.7293844277578349	0.14000865057736786	0.75560473324334	0.40983566629439006	0.21023964101611045	0.5667628079839232	0.21835585177371805	-0.8416870809571909	-0.6993514062075479	-0.43655645696738304	-0.803722807709052	-0.5602046381943312	-0.595592720992128	0.426345336016664	0.020735977076672754	0.006959612238551671	-0.012532627927582626	0.02060217506561622	-0.13683474529878312	0.008686583816184316	0.1143806416801963	1
0.10992603945490576	-0.5040715405498218	-0.08440883075149226	0.5711515228661669	0.19728520368907695	0.5059290491439182	0.40983566629439006	0.1552484037728218	0.215327513795161	0.8854354779521073	-0.8000930086309057	-0.6769663165531961	-0.43655645696738304	-0.7833903323833303	-0.5583762818779632	-0.5380405201022213	-0.6357122717637761	-0.026109137678485463	-0.0614954568224229	-0.012532627927582626	-0.04080711481051461	-0.14193929159081556	0.008686583816184456	0.2214963676829131	1
0.09343692377604546	-0.6566556577331943	-0.08440883075149226	0.524616147405209	0.23982260597089078	0.47872080151770036	0.40983566629439006	0.13973992733574236	0.5623142599562164	0.8217906323351246	-0.8194426320207892	-0.6659888298939249	-0.43655645696738304	-0.7833903323833303	-0.558771960862341	-0.5380405201022213	0.013203113769549978	-0.04172417593020491	-0.04846661132838417	-0.012532627927582626	-0.04080711481051461	-0.1433314405795517	0.008686583816184456	0.9647602012536943	0
0.1111384744312926	-0.49103016301278135	-0.08440883075149226	0.40944582876099644	0.2507893596611178	0.47872080151770036	0.40983566629439006	0.10029418722244712	-0.10774828671697452	1.6201463628872452	-0.7742935107777276	-0.6563648651743951	-0.43655645696738304	-0.7741482981443659	-0.5566177086140615	-0.5068326365210747	-1.208852754868462	-0.07295425243364373	-0.14933146928844523	-0.012532627927582626	-0.10221640468664536	-0.14642510499896527	-0.19430598217812048	1.940043523708154	0
0.1075011695021321	-0.4979234625680742	-0.010029758532750057	0.36941404037260095	0.2671516543894177	0.47872080151770036	0.40983566629439006	0.08694921109138654	-0.4463940053260815	1.761950552540121	-0.7310234868192479	-0.6783757596433894	-0.43655645696738304	-0.7741482981443659	-0.5546390438385649	-0.6349065483605855	-2.8046712377970393	-0.07295425243364373	-0.14933146928844523	-0.012532627927582626	-0.10221640468664536	-0.14642510499896527	-0.19430598217812048	1.9400435237081548	0
0.09634676771937342	-0.6566556577331943	-0.08440883075149226	0.13553747224860518	-0.3014947454655235	0.47872080151770036	-0.11402725155526706	0.003766484646208704	-0.42359519668408957	-0.7264138041378966	-0.7647964515286247	-0.6478172052455667	-0.43655645696738304	-0.7741482981443659	-0.5558444580949182	-0.5001452328965432	-1.351328354717283	-0.07295425243364378	-0.1493314692884452	-0.012532627927582626	-0.10221640468664536	-0.14642510499896527	-0.19430598217812048	1.9400435237081626	0
0.11380583137934451	-0.6566556577331943	-0.08440883075149226	0.1365477382016251	-0.30021245376864075	0.47872080151770036	-0.11244545301111442	0.004098740433781831	-0.42081485416677344	-0.5790435905763822	-0.8063905238549098	-0.6450207049603226	-0.43655645696738304	-0.7741482981443659	-0.5576728144112862	-0.5001452328965432	-0.06783714509719133	-0.07295425243364373	-0.14933146928844523	-0.012532627927582626	-0.10221640468664536	-0.14642510499896527	-0.19430598217812048	1.9400435237081546	0
0.11186593541712514	-0.6566556577331943	-0.08440883075149226	0.1413465014784673	-0.3032642694040378	0.48352225698115003	-0.11244545301111442	0.005674223207456825	-0.44472579981569077	-1.7236406217035163	-0.8063905238549098	-0.6450207049603226	-0.43655645696738304	-0.7741482981443659	-0.5576728144112862	-0.5001452328965432	-0.06783714509719133	-0.07295425243364373	-0.14933146928844523	-0.012532627927582626	-0.10221640468664536	-0.14642510499896527	-0.19430598217812048	1.940043523708154	0
0.0987716376721471	-0.6566556577331943	-0.08440883075149226	0.1381262787532165	-0.30207750353660484	0.48352225698115003	-0.11244545301111442	0.004616532980773265	-0.42470733369101504	-0.4950966526920058	-0.8515396450979715	-0.6750787017068782	-0.43655645696738304	-0.7790333733849614	-0.5598270666595659	-0.6728018355662635	1.6579762348254825	-0.07295425243364373	-0.14933146928844523	-0.012532627927582626	-0.10221640468664536	-0.14642510499896527	-0.19430598217812048	1.940043523708154	0
0.1281125641007083	-0.6566556577331943	-0.08440883075149226	0.1434933166286345	-0.29471404653688554	0.48352225698115003	-0.10396126081975349	0.006383612019331869	-0.4202587856633082	0.2116213005084557	-0.8948096690564513	-0.7944467513643363	-0.43655645696738304	-0.8915221329792141	-0.5618057314350625	-0.6728018355662635	-0.7181962542837018	-0.08856929068536318	-0.25019632724850627	-0.012532627927582626	-0.16362569456277615	-0.1478172539877014	-0.19430598217812048	-0.28917549904489986	0
0.11235090940767943	-0.5964790156694223	-0.08440883075149226	0.14766066368483868	-0.2982501469186153	0.4875234698673587	-0.10396126081975349	0.0077522315071323076	-0.4502864848503231	-0.027403975326104335	-0.8784056576261825	-0.7491933710364502	-0.43655645696738304	-0.848876746419421	-0.5615213520717268	-0.6728018355662635	1.6579762348254816	-0.08856929068536318	-0.25019632724850627	-0.012532627927582626	-0.16362569456277615	-0.1478172539877014	-0.19430598217812048	-0.28917549904489986	0
0.09052707983271639	-0.5690921228416375	-0.08440883075149226	0.14159906796672192	-0.2924335665612817	0.47391934605424885	-0.10396126081975349	0.005762329646797811	-0.42359519668408957	-0.055296795934447814	-0.8545360434706831	-0.7244898530017161	-0.43655645696738304	-0.8294684745175958	-0.5609192241747775	-0.6073463394837286	0.1833139532645751	-0.08856929068536318	-0.25019632724850627	-0.012532627927582626	-0.16362569456277615	-0.1478172539877014	-0.19430598217812048	-0.28917549904489986	0
0.09270946279021292	-0.5541876913707341	-0.08440883075149226	0.13661087982368877	-0.29051780724662024	0.47391934605424885	-0.10396126081975349	0.004124768871582252	-0.40969348409750883	0.6483715783876445	-0.8266035162674391	-0.7135076292119251	-0.43655645696738304	-0.8189061496730651	-0.5600946714865601	-0.5775569960653615	-0.927284301746064	-0.08856929068536318	-0.25019632724850627	-0.012532627927582626	-0.16362569456277615	-0.1478172539877014	-0.19430598217812048	-0.28917549904489986	0
0.11695816231794963	-0.6566556577331943	-0.08440883075149226	0.1413465014784673	-0.28987083339330105	0.47391934605424885	-0.10396126081975349	0.005681047128287577	-0.399128182531707	-0.25625455746529674	-0.8266035162674391	-0.7135076292119251	-0.43655645696738304	-0.8189061496730651	-0.5600946714865601	-0.5775569960653615	-0.927284301746064	-0.08856929068536318	-0.25019632724850627	-0.012532627927582626	-0.16362569456277615	-0.1478172539877014	-0.19430598217812048	-0.28917549904489986	0
0.0987716376721471	-0.606539506912282	-0.08440883075149226	0.1337063652087577	-0.2961856248217724	0.47391934605424885	-0.11057605473166228	0.003167618659661887	-0.40969348409750883	0.15133167273878298	-0.8129419711443979	-0.7279195666165232	-0.43655645696738304	-0.8189061496730651	-0.5598974303061565	-0.6320694680350266	-1.5808505719729082	-0.08856929068536318	-0.25019632724850627	-0.012532627927582626	-0.16362569456277615	-0.1478172539877014	-0.19430598217812048	-0.28917549904489986	0
0.12884002508654083	-0.5927529078016964	-0.08440883075149226	0.13799999550909064	-0.2891321133203223	0.47391934605424885	-0.10352986121680265	0.0045820217083502365	-0.399128182531707	0.43970159825131455	-0.8119262428824618	-0.7278561607545498	-0.43655645696738304	-0.8189061496730651	-0.5598611227299348	-0.6320694680350266	-1.6779874645450177	-0.08856929068536318	-0.25019632724850627	-0.012532627927582626	-0.16362569456277615	-0.1478172539877014	-0.19430598217812048	-0.28917549904489986	0
0.08567733992716906	-0.6182767466956183	-0.08440883075149226	0.13673716306781608	-0.2873899662853363	0.4659169202818315	-0.10352986121680265	0.0041685562487804905	-0.399128182531707	0.26654871912567396	-0.8253338559400191	-0.7316613011206411	-0.43655645696738304	-0.8189061496730651	-0.560347578832249	-0.6450389780947239	-0.6818653217030083	-0.08856929068536318	-0.25019632724850627	-0.012532627927582626	-0.16362569456277615	-0.1478172539877014	-0.19430598217812048	-0.28917549904489986	0
0.08761723588938843	-0.5648070987937527	-0.08440883075149226	0.13541118900447785	-0.28597836487804823	0.4659169202818315	-0.10352986121680265	0.0037342486447685896	-0.3874507439589797	0.2570532044996896	-0.8282286814865369	-0.7375902489318958	-0.43655645696738304	-0.8264318061247932	-0.5605096300119753	-0.6450389780947239	-1.1167826980874278	-0.08856929068536318	-0.25019632724850627	-0.012532627927582626	-0.16362569456277615	-0.1478172539877014	-0.19430598217812048	-0.28917549904489986	0
0.11817059729433646	-0.6305729026591136	-0.08440883075149226	0.13572689711479613	-0.2856539626245113	0.4659169202818315	-0.10352986121680265	0.0038381897402732217	-0.38467040144166353	0.22211439312939563	-0.821118583652984	-0.751831721734579	-0.36728866096507196	-0.8264318061247932	-0.5604562044493668	-0.6450389780947239	0.07216112344817427	-0.08856929068536318	-0.25019632724850627	-0.012532627927582626	-0.16362569456277615	-0.1478172539877014	-0.19430598217812048	-0.28917549904489986	1
0.10386386457297159	-0.6566556577331943	-0.08440883075149226	0.13705287117813436	-0.28594917150934734	0.4659169202818315	-0.10352986121680265	0.004273411236912687	-0.38467040144166353	0.00323506771711469	-0.8347801287760251	-0.7351486831174555	-0.43655645696738304	-0.8264318061247932	-0.5606534456297704	-0.6316641708456611	-0.45887742982794394	-0.08856929068536318	-0.25019632724850627	-0.012532627927582626	-0.16362569456277615	-0.1478172539877014	-0.19430598217812048	-0.28917549904489986	1
0.2188027003344438	-0.41501756251117455	-0.08440883075149226	0.1604784129637724	-0.23276750272229574	0.4659169202818315	-0.05018011031858079	0.012067269680941229	-0.38467040144166353	1.4935191903443628	-0.786329890681671	-0.6320541315876496	-0.43655645696738304	-0.720280441437259	-0.5563887773524901	-0.6012668816432456	1.0170557378666163	-0.08856929068536318	-0.25019632724850627	-0.012532627927582626	-0.16362569456277615	-0.1478172539877014	-0.19430598217812048	-0.28917549904489986	1
0.9091631758891087	-0.6566556577331943	-0.08440883075149226	0.37490736149214476	0.19942559376526733	0.46911789059079917	0.35921811288152206	0.08769693656371691	-0.19115856223645886	1.6634143515044588	-0.7967918917796133	-0.6228646212736612	-0.43655645696738304	-0.720280441437259	-0.5565044491471255	-0.5728960783876578	0.9725976245001581	-0.08856929068536318	-0.25019632724850627	-0.012532627927582626	-0.16362569456277615	-0.1478172539877014	-0.19430598217812048	-0.28917549904489986	1
0.3201622643603837	-0.41035992767651724	-0.010029758532750057	0.43546017705124584	0.1729098698443588	0.49592601692839655	0.35921811288152206	0.10795582687880007	0.008470030506840837	1.444236502852719	-0.75468995532236	-0.576999951166546	-0.43655645696738304	-0.7169797149233431	-0.5524031240759325	-0.4099666082627105	-0.10267819817987409	-0.07295425243364373	-0.14933146928844523	-0.012532627927582626	-0.10221640468664536	-0.14642510499896527	-0.19430598217812048	1.9400435237081548	1
0.2857291110309969	-0.6566556577331943	-0.08440883075149226	0.4790910378972726	0.144766289260768	0.49592601692839655	0.35921811288152206	0.12254798310190951	-0.22229839843039917	1.413212744135391	-0.761800053155913	-0.5697314683076897	-0.43655645696738304	-0.7169797149233431	-0.5524565496385411	-0.4099666082627105	-0.07074759267150443	-0.07295425243364378	-0.1493314692884452	-0.012532627927582626	-0.10221640468664536	-0.14642510499896527	-0.19430598217812048	1.9400435237081626	1
0.3385912760014634	-0.6566556577331943	0.13872838590473435	0.540212128054948	0.09579289068474339	0.6855835077346881	0.35921811288152206	0.1430624771699736	-0.33351209912304497	1.6287278120000834	-0.761800053155913	-0.5697314683076897	-0.43655645696738304	-0.7169797149233431	-0.5524565496385411	-0.4099666082627105	-0.07074759267150443	-0.026109137678485463	0.04387274007425385	-0.012532627927582626	0.02060217506561622	-0.14132055870693283	0.008686583816184456	1.4199657383958988	1
0.30488558365790913	-0.6566556577331943	-0.08440883075149226	0.5626274038875675	0.07729689016014717	0.7960169833940473	0.35921811288152206	0.15064212618293832	-0.3774415108966406	1.7373306398703727	-0.8276700309424722	-0.6092301297127407	-0.43655645696738304	-0.7169797149233431	-0.5570419048553785	-0.6728018355662635	1.6579762348254825	-0.026109137678485463	0.04387274007425385	-0.012532627927582626	0.02060217506561622	-0.14132055870693283	0.008686583816184456	1.4199657383958988	1
0.29348869487987334	-0.6566556577331943	0.06434931368599209	0.40231082546779606	-0.2824854570361793	0.7960169833940473	0.0208570243006152	0.09306876242428559	-0.3935674974970747	0.29038521282974655	-0.8276700309424722	-0.6092301297127407	-0.43655645696738304	-0.7169797149233431	-0.5570419048553785	-0.6728018355662635	1.6579762348254825	0.00512093882495342	0.04387274007425381	-0.012532627927582626	0.02060217506561622	-0.13822689428751925	0.21167914981048924	0.25055331277850934	1
0.3364088930439669	-0.5873500513934939	-0.08440883075149226	0.40654131414606537	-0.277783163142599	0.7960169833940473	0.0208570243006152	0.09451665547511555	-0.3563109077650394	0.026293519199611436	-0.875917123384439	-0.7423283071476997	-0.43655645696738304	-0.842407322452146	-0.5614285251566947	-0.6728018355662635	1.6579762348254816	-0.010494099426766022	0.06876635977465158	-0.012532627927582626	0.02060217506561622	-0.13961904327625538	0.21167914981048924	0.5920006903643971	1
0.29106382492709965	-0.6566556577331943	0.06434931368599209	0.4079304298314672	-0.2797473527441293	0.8048196517437074	0.0208570243006152	0.0949886592578969	-0.3563109077650394	0.13240072821657942	-0.875917123384439	-0.7423283071476997	-0.43655645696738304	-0.842407322452146	-0.5614285251566947	-0.6728018355662635	1.6579762348254816	0.02073597707667286	0.052398246631676894	-0.012532627927582626	0.02060217506561622	-0.13652537885684177	0.21167914981048924	-0.4543028340636462	1
0.38902857101915617	-0.38818958586354857	-0.08440883075149226	0.42106388722071925	-0.25342749711605717	0.8048196517437074	0.05076739677185582	0.09951243911697165	-0.3563109077650394	0.9847630170911894	-0.8027339021119396	-0.5989617137959578	-0.43655645696738304	-0.7012682567171036	-0.5557684656836958	-0.597416558344273	1.306662533472662	-0.026109137678485463	-0.0031288922680545975	-0.012532627927582626	-0.04080711481051461	-0.1416299251488742	0.21167914981048924	0.31754107102740525	1
0.29664102581847845	-0.6566556577331943	0.06434931368599209	0.4189170720705535	-0.25188156529801004	0.8048196517437074	0.05076739677185582	0.09878133825975247	-0.3563109077650394	1.0089253077114682	-0.8027339021119396	-0.5989617137959578	-0.43655645696738304	-0.7012682567171036	-0.5557684656836958	-0.597416558344273	1.306662533472662	0.00512093882495342	-0.0031288922680545975	-0.012532627927582626	-0.04080711481051461	-0.1385362607294606	0.21167914981048924	-0.8958920691172081	1
0.40697260866968044	-0.38651283732307196	-0.08440883075149226	0.448467351196372	-0.23654406783141296	0.8048196517437074	0.06140858697796966	0.10893504863834032	-0.24287293305853763	-0.006518947517018894	-0.7290936031215691	-0.5627497887866727	-0.43655645696738304	-0.7000799951720938	-0.5500374837763341	-0.3807852106283915	-0.25947157499166784	-0.026109137678485463	-0.0031288922680545975	-0.012532627927582626	-0.04080711481051461	-0.1416299251488742	0.21167914981048924	0.31754107102740525	1
0.36768971543474743	-0.5676016796945471	0.06434931368599209	0.4566126204425908	-0.2354893908410844	0.8048196517437074	0.06140858697796966	0.1117347430928718	-0.24287293305853763	-0.5052023710061689	-0.7237102433333076	-0.5654392308886684	-0.43655645696738304	-0.7000799951720938	-0.5497918897359758	-0.3807852106283915	-0.3782561578188788	0.00512093882495342	-0.0031288922680545975	-0.012532627927582626	-0.04080711481051461	-0.1385362607294606	0.21167914981048924	-0.8958920691172081	1
0.3720544813497405	-0.6029997044379424	-0.08440883075149226	0.47770192221187074	-0.2521117782694074	0.8140224413819862	0.06140858697796966	0.11895686378130077	-0.40580100457326473	-1.533317858115728	-0.7090837563614271	-0.5833784237846816	-0.43655645696738304	-0.7000799951720938	-0.5495658014775576	-0.43914800589702935	-0.379875701722186	-0.026109137678485463	-0.0031288922680545975	-0.012532627927582626	-0.04080711481051461	-0.1416299251488742	0.21167914981048924	0.31754107102740525	1
0.3878161360427693	-0.6566556577331943	0.06434931368599209	0.47738621410155246	-0.252344705027555	0.8140224413819862	0.06140858697796966	0.11884763894840006	-0.40858134709058086	-1.5314815988377597	-0.7822669776339263	-0.607014551055475	-0.43655645696738304	-0.7000799951720938	-0.5552258609505566	-0.5759358073078993	1.024165843750705	0.00512093882495342	-0.0031288922680545975	-0.012532627927582626	-0.04080711481051461	-0.1385362607294606	0.21167914981048924	-0.8958920691172081	1
0.38587624008054994	-0.3919156937312744	-0.08440883075149226	0.5006223310209981	-0.29088988397254134	0.9312579789479012	0.06140858697796966	0.12681887155806834	-0.41859058015292	0.3706370572868137	-0.7100994846233633	-0.5850159622240021	-0.43655645696738304	-0.7000799951720938	-0.5497218259267265	-0.44320097779068474	-0.3836104040314991	-0.026109137678485463	-0.0031288922680545975	-0.012532627927582626	-0.04080711481051461	-0.1416299251488742	0.21167914981048924	0.31754107102740525	1
0.3764192472647324	-0.41930258655905916	0.06434931368599209	0.4926664866409716	-0.3007466357943326	0.9312579789479012	0.050048397433604855	0.1240647965232538	-0.42303912818062683	-0.13780130658180126	-0.7190378933284013	-0.5989259705672362	-0.43655645696738304	-0.7039088379282362	-0.5510286369944815	-0.472990321209052	-0.39670316520661203	0.00512093882495342	-0.0031288922680545975	-0.012532627927582626	-0.04080711481051461	-0.1385362607294606	0.21167914981048924	-0.8958920691172081	1
0.35702028764254307	-0.6562830469464217	-0.08440883075149226	0.4898882552701679	-0.29536966480308224	0.9136526422485827	0.050048397433604855	0.12310809285100247	-0.42303912818062683	-1.0000154464958615	-0.7432122259624816	-0.5760910703263804	-0.43655645696738304	-0.7039088379282362	-0.5516514264100315	-0.41503282312977974	-0.1731185376559228	-0.026109137678485463	-0.0031288922680545975	-0.012532627927582626	-0.04080711481051461	-0.1416299251488742	0.21167914981048924	0.31754107102740525	1
0.4695342534512416	-0.4886081928987596	0.13872838590473435	0.5152711873397807	-0.25031649903399034	0.9136526422485827	0.09850895283171998	0.13194054154422244	-0.42859981321525664	1.3538279724677815	-0.7120293683210419	-0.5805099991915692	-0.43655645696738304	-0.7039088379282362	-0.5496597977582204	-0.41503282312977974	-1.0264978159923832	0.02073597707667286	0.05239824663167694	-0.012532627927582626	0.02060217506561622	-0.13652537885684177	0.21167914981048924	-0.4543028340636462	1
0.30997781055873364	-0.6566556577331943	-0.010029758532750057	0.4950027266573298	-0.2286380111416897	0.836029112256134	0.09850895283171998	0.12497780789719846	-0.38856288096590513	0.47993724445564717	-0.7120293683210419	-0.5805099991915692	-0.43655645696738304	-0.7039088379282362	-0.5496597977582204	-0.41503282312977974	-1.0264978159923832	0.00512093882495342	0.04387274007425381	-0.012532627927582626	0.02060217506561622	-0.13822689428751925	0.21167914981048924	0.25055331277850934	1
0.5827756802457716	-0.4381194312910746	0.06434931368599209	0.5462737237730633	-0.15531531290290612	0.836029112256134	0.16566349102436034	0.14301974370207862	-0.19671924727109116	0.61956711386676	-0.72462439876905	-0.5983788404710524	-0.43655645696738304	-0.7233171098300615	-0.5514133337547905	-0.43550033119273945	-1.1511051670401249	0.03635101532839231	0.006959612238551671	-0.012532627927582626	0.02060217506561622	-0.13513322986810564	0.008686583816184316	-0.6927316397699935	1
0.28184931910655925	-0.3635972739365581	-0.010029758532750057	0.5216484911682158	-0.13144146709517443	0.7896150427761137	0.16566349102436034	0.1345904181555874	-0.08884195759922422	0.5304748684208435	-0.7094392612531047	-0.5729590270374115	-0.43655645696738304	-0.6838404207236277	-0.5490929934258548	-0.43550033119273945	-0.8231200363555613	0.02073597707667286	0.006959612238551671	-0.012532627927582626	0.02060217506561622	-0.13683474529878312	0.008686583816184316	0.11438064168018994	1
0.64557981202261	-0.012970523583557946	0.13872838590473435	0.5967870214240358	-0.07820718521122634	0.7896150427761137	0.20290765674576072	0.16110999282859817	0.17084203351810268	-0.2354852350952625	-0.5340737768298293	-0.3947724860547338	-0.43655645696738304	-0.43536172875604134	-0.5165551330792217	-0.5368246285341246	0.43369309298621966	0.06758109183183109	-0.024655648308948928	0.07494464624714926	0.02060217506561622	-0.13173019900675068	0.2116791498104894	-0.28917549904489637	1
0.301733252719304	-0.6041175367982602	-0.010029758532750057	0.5530930189559453	-0.057966818801609095	0.7896150427761137	0.20290765674576072	0.14600080468962853	0.18974836263585043	0.36875258902702274	-0.5655613529498497	-0.36658787011130456	-0.43655645696738304	-0.43536172875604134	-0.5185560839465493	-0.41118249983080707	0.4724696485304171	0.03635101532839231	-0.04846661132838417	0.07494464624714926	0.02060217506561622	-0.135442596310047	0.008686583816184316	0.9647602012536918	1
0.6019321528726839	-0.6566556577331943	0.06434931368599209	0.6291155319206566	-0.05652353833342786	0.7896150427761137	0.20290765674576072	0.17261937115247	0.23367777440944604	-0.7005269916158898	-0.5655613529498497	-0.36658787011130456	-0.43655645696738304	-0.43536172875604134	-0.5185560839465493	-0.41118249983080707	0.4724696485304171	0.05196605358011164	-0.06149545682242285	0.07494464624714926	0.02060217506561622	-0.13374108087936953	0.008686583816184316	0.2214963676829191	1
0.2765146052104576	-0.6566556577331943	0.06434931368599209	0.5493676632541853	-0.04260415686238858	0.7808123744264553	0.20290765674576072	0.1448260501152843	0.27927539169343235	0.3357273479950886	-0.6251338155124047	-0.32841466099696787	-0.43655645696738304	-0.43536172875604134	-0.5223065829738093	-0.3540355961302658	0.7568716837326035	0.05196605358011175	-0.06149545682242285	0.07494464624714926	0.02060217506561622	-0.13374108087936953	0.008686583816184316	0.2214963676829106	1
0.9753621255998292	-0.6566556577331943	0.06434931368599209	0.7299527023564077	0.10509052591667631	0.7808123744264553	0.3984754767500246	0.20998267777689147	0.3337701050328272	0.2823648718745664	-0.7050208433136825	-0.31872638610005105	-0.43655645696738304	-0.43536172875604134	-0.5290510941423516	-0.6156549318657223	1.6207134720783813	0.06758109183183109	-0.09071498373692735	0.07494464624714926	0.02060217506561622	-0.13203956544869203	-0.19430598217812048	-0.28917549904489487	1
0.17903483310895538	-0.6566556577331943	-0.010029758532750057	0.6084682215058208	0.16145545104651693	0.6199636164008655	0.3984754767500246	0.16777367072322386	0.2915088987696223	0.838376483494379	-0.8804879005631516	-0.7549376081678537	-0.43655645696738304	-0.8542899379022432	-0.5615889653921607	-0.6728018355662635	1.6579762348254825	0.036351015328392196	-0.12666260975828048	0.07494464624714926	-0.04080711481051461	-0.13575196275198836	0.008686583816184316	-0.8958920691172001	1
0.16836540531675212	-0.3928472206982059	-0.08440883075149226	0.5737403293707782	0.1931088662798423	0.6023582797015488	0.3984754767500246	0.15608804924679365	0.5150484371618419	0.7980575409661835	-0.8228961081113721	-0.5960604153139131	-0.43655645696738304	-0.7045689832310195	-0.5563403617992733	-0.6728018355662635	1.6579762348254816	0.020735977076672754	-0.04846661132838421	-0.012532627927582626	-0.04080711481051461	-0.1371441117407245	0.008686583816184316	-1.5431111993434905	0
0.10847111748324177	-0.4928932169466443	-0.08440883075149226	0.44524712847112263	0.21131378152535057	0.5035283214121934	0.3984754767500246	0.11189729866930673	-0.20672848033343028	1.6284580897412164	-0.7782548509992786	-0.5887587698139253	-0.43655645696738304	-0.7045689832310195	-0.5542343015891017	-0.4946737208401084	0.3150264848240636	-0.010494099426766022	-0.02465564830894906	-0.012532627927582626	-0.04080711481051461	-0.1402377761601381	0.21167914981048924	-0.28917549904490164	0
0.1075011695021321	-0.5204664151678154	-0.08440883075149226	0.4012374178927125	0.23360880960869862	0.5019278362577095	0.3984754767500246	0.09720547327839463	-0.2929190983702308	1.724989997302508	-0.7411299830255125	-0.6038390730031896	-0.43655645696738304	-0.7045689832310195	-0.5527777435757842	-0.4946737208401084	-0.49761410824259916	-0.04172417593020491	-0.04846661132838417	-0.012532627927582626	-0.04080711481051461	-0.1433314405795517	0.008686583816184456	0.9647602012536943	0
0.09586179372881913	-0.6566556577331943	-0.08440883075149226	0.17222275466762255	-0.2569222141316739	0.48272201440390905	-0.07376328861321274	0.01589094723956112	-0.3151618385087574	0.2876867452578778	-0.7411299830255125	-0.6038390730031896	-0.43655645696738304	-0.7045689832310195	-0.5527777435757842	-0.4946737208401084	-0.49761410824259916	-0.07295425243364373	-0.14933146928844523	-0.012532627927582626	-0.10221640468664536	-0.14642510499896527	-0.19430598217812048	1.940043523708154	0
0.0653084323238711	-0.6566556577331943	-0.08440883075149226	0.14260933391974043	-0.2587727346654309	0.4323067320376801	-0.08009048278982075	0.006132842152872937	-0.425819470697943	0.6363298019743369	-0.7411299830255125	-0.6038390730031896	-0.43655645696738304	-0.7045689832310195	-0.5527777435757842	-0.4946737208401084	-0.4976141082425992	-0.08856929068536318	-0.25019632724850627	-0.012532627927582626	-0.16362569456277615	-0.1478172539877014	-0.19430598217812048	-0.28917549904489986	0
0.11914054527544615	-0.15083651468941348	-0.08440883075149226	0.12979158464080814	-0.28323592072417536	0.4323067320376801	-0.10928185592281041	0.0018920922861920637	-0.425819470697943	-1.4743349973110529	-0.6751584324127599	-0.44639841704827676	-0.43655645696738304	-0.533063233567951	-0.5381506722555252	-0.4946737208401084	0.9075214074522185	-0.08856929068536318	-0.25019632724850627	-0.012532627927582626	-0.16362569456277615	-0.1478172539877014	-0.19430598217812048	-0.28917549904489986	0
0.10507629954935842	-0.5370475951791953	-0.08440883075149226	0.12890760193191694	-0.283710204590257	0.4323067320376801	-0.10928185592281041	0.0016016466133003747	-0.4280437447117964	-1.4127175705761474	-0.6871948123167031	-0.4450510455552541	-0.43655645696738304	-0.533063233567951	-0.539133258303097	-0.5246657128531584	1.1112330031385524	-0.08856929068536318	-0.25019632724850627	-0.012532627927582626	-0.16362569456277615	-0.1478172539877014	-0.19430598217812048	-0.28917549904489986	0
0.10871360447851892	-0.6566556577331943	-0.08440883075149226	0.12922331004223522	-0.2835064387427273	0.4323067320376801	-0.10928185592281041	0.0017054032273736979	-0.4252634021944803	-1.4269011497022162	-0.7243196802904693	-0.4261088498241349	-0.43655645696738304	-0.533063233567951	-0.5405898163164145	-0.542701437779925	1.3594902906988182	-0.08856929068536318	-0.25019632724850627	-0.012532627927582626	-0.16362569456277615	-0.1478172539877014	-0.19430598217812048	-0.28917549904489986	0
0.09998407264853393	-0.5821335003786778	-0.08440883075149226	0.1302967176173174	-0.2836026864830802	0.4323067320376801	-0.10928185592281041	0.0020575002293683675	-0.4347165667533542	-1.6166601899695756	-0.7040051150517463	-0.43999708481142347	-0.43655645696738304	-0.533063233567951	-0.5401536892747126	-0.542701437779925	1.3233514092303618	-0.08856929068536318	-0.25019632724850627	-0.012532627927582626	-0.16362569456277615	-0.1478172539877014	-0.19430598217812048	-0.28917549904489986	0
0.07913019105468058	-0.34850653707226853	-0.08440883075149226	0.13389579007494867	-0.29185477865832254	0.4551136454890688	-0.10928185592281041	0.0032323446792817657	-0.4347165667533542	-1.1010407564094589	-0.6200043877896271	-0.45043238166002614	-0.43655645696738304	-0.533063233567951	-0.5326966909871123	-0.4186804978340696	0.24144659811189048	-0.08856929068536318	-0.25019632724850627	-0.012532627927582626	-0.16362569456277615	-0.1478172539877014	-0.19430598217812048	-0.28917549904489986	0
0.11089598743601545	-0.48041075558976276	-0.08440883075149226	0.1317489749247829	-0.2947881441988092	0.4551136454890688	-0.11417105142291713	0.002525882972779057	-0.4347165667533542	-1.7294108777671091	-0.7098455525578792	-0.5994334640125308	-0.43655645696738304	-0.6731460668185404	-0.5503497752703387	-0.5621557028694709	-0.019234206264998485	-0.08856929068536318	-0.25019632724850627	-0.012532627927582626	-0.16362569456277615	-0.1478172539877014	-0.19430598217812048	-0.28917549904489986	0
0.09755920269576025	-0.6367209806408611	-0.08440883075149226	0.12979158464080814	-0.2950714853836729	0.4551136454890688	-0.11417105142291713	0.0018834131444063142	-0.4291558817187219	-1.2875111155931844	-0.7370162835646711	-0.5801646970774837	-0.43655645696738304	-0.6731460668185404	-0.5514420418173105	-0.5027796646274192	0.3172018914954756	-0.08856929068536318	-0.25019632724850627	-0.012532627927582626	-0.16362569456277615	-0.1478172539877014	-0.19430598217812048	-0.28917549904489986	0
0.0987716376721471	-0.6566556577331943	-0.08440883075149226	0.1272027781361968	-0.29672647914586614	0.4551136454890688	-0.11417105142291713	0.0010333071002659054	-0.4491743478433976	-1.0638057834844392	-0.7370162835646711	-0.5801646970774837	-0.43655645696738304	-0.6731460668185404	-0.5514420418173105	-0.5027796646274192	0.31720189149547545	-0.08856929068536318	-0.25019632724850627	-0.012532627927582626	-0.16362569456277615	-0.1478172539877014	-0.19430598217812048	-0.28917549904489986	0
0.12374779818571635	-0.536861289785809	-0.08440883075149226	0.13339065709843942	-0.2891739120337077	0.4551136454890688	-0.10654965843745659	0.0030683737991505354	-0.4241512651875523	-0.3161197764406214	-0.7246751851821469	-0.5836488261357098	-0.43655645696738304	-0.6731460668185404	-0.5507511920511089	-0.5027796646274192	0.0005828145370597911	-0.08856929068536318	-0.25019632724850627	-0.012532627927582626	-0.16362569456277615	-0.1478172539877014	-0.19430598217812048	-0.28917549904489986	0
0.10531878654463667	-0.6566556577331943	-0.08440883075149226	0.14020995228132005	-0.2978724595172152	0.4855228634242544	-0.10654965843745659	0.005302824244454446	-0.42693160770486843	0.6927320842875407	-0.8086759124442662	-0.6592877905418425	-0.43655645696738304	-0.7666226416926377	-0.5582081903387093	-0.5424987891852422	0.16892706668964577	-0.08856929068536318	-0.25019632724850627	-0.012532627927582626	-0.16362569456277615	-0.1478172539877014	-0.19430598217812048	-0.28917549904489986	0
0.08761723588938843	-0.6132465010741885	-0.08440883075149226	0.13414835656320473	-0.2938668728966312	0.46911789059079917	-0.10654965843745659	0.0033140122436511625	-0.4369408407672051	0.6869170047076982	-0.8448866249822897	-0.7106875043666369	-0.43655645696738304	-0.8066274470412981	-0.5604995663804879	-0.625584713005178	0.9750552576545558	-0.08856929068536318	-0.25019632724850627	-0.012532627927582626	-0.16362569456277615	-0.1478172539877014	-0.19430598217812048	-0.28917549904489986	0
0.12205038921877412	-0.6566556577331943	-0.08440883075149226	0.14052566039163833	-0.29091991562281555	0.46911789059079917	-0.10654965843745659	0.005410564711379454	-0.4013524565455604	-0.34030773576150447	-0.850320771183648	-0.7066355340845774	-0.43655645696738304	-0.8066274470412981	-0.5605307739961157	-0.625584713005178	1.019624996253987	-0.08856929068536318	-0.25019632724850627	-0.012532627927582626	-0.16362569456277615	-0.1478172539877014	-0.19430598217812048	-0.28917549904489986	0
0.08810220987994272	-0.6566556577331943	-0.08440883075149226	0.13774742902083745	-0.2878481679445672	0.46911789059079917	-0.10654965843745659	0.004500024915581295	-0.37688544239317784	-0.21462745128665434	-0.850320771183648	-0.7066355340845774	-0.43655645696738304	-0.8066274470412981	-0.5605307739961157	-0.625584713005178	1.019624996253987	-0.08856929068536318	-0.25019632724850627	-0.012532627927582626	-0.16362569456277615	-0.1478172539877014	-0.19430598217812048	-0.28917549904489986	0
0.07937267804995772	-0.6566556577331943	-0.08440883075149226	0.12619251218317684	-0.2884374827657377	0.45551376677768934	-0.10755625751100834	0.0007072073161375652	-0.41414203212521317	0.5933446094921955	-0.8829764348048952	-0.7618026720566043	-0.43655645696738304	-0.8607593618695183	-0.561657750804019	-0.6728018355662635	1.657976234825481	-0.08856929068536318	-0.25019632724850627	-0.012532627927582626	-0.16362569456277615	-0.1478172539877014	-0.19430598217812048	-0.28917549904489986	0
0.10362137757769443	-0.6566556577331943	-0.08440883075149226	0.1257505208287298	-0.28873398630043173	0.45551376677768934	-0.10755625751100834	0.0005620473925900636	-0.4180345116494573	0.687323792848673	-0.8829764348048952	-0.7618026720566043	-0.43655645696738304	-0.8607593618695183	-0.561657750804019	-0.6728018355662635	1.657976234825481	-0.08856929068536318	-0.25019632724850627	-0.012532627927582626	-0.16362569456277615	-0.1478172539877014	-0.19430598217812048	-0.28917549904489986	0
0.09222448879965862	-0.5648070987937527	-0.08440883075149226	0.12695021164794074	-0.28940823289846	0.45551376677768934	-0.10755625751100834	0.000954974392534659	-0.41914664865638274	0.5637144477033531	-0.8697719673997254	-0.725375802442826	-0.43655645696738304	-0.8264318061247932	-0.5611432299265714	-0.6728018355662635	1.6579762348254825	-0.08856929068536318	-0.25019632724850627	-0.012532627927582626	-0.16362569456277615	-0.1478172539877014	-0.19430598217812048	-0.28917549904489986	1
0.5762285313732831	-0.5689058174482511	-0.08440883075149226	0.2452144697732754	0.0037626918956166207	0.45551376677768934	0.16178089459780537	0.04158353801414978	-0.41914664865638274	1.7555592970033245	-0.8458515668311292	-0.7117040716517127	-0.43655645696738304	-0.8264318061247932	-0.560538537057458	-0.5773543474706787	-0.06727938154788916	-0.08856929068536318	-0.25019632724850627	-0.012532627927582626	-0.16362569456277615	-0.1478172539877014	-0.19430598217812048	-0.28917549904489986	1
0.11550324034628565	-0.6566556577331943	-0.08440883075149226	0.25234947306647576	-0.0003544394113347442	0.45551376677768934	0.16178089459780537	0.04392565797198242	-0.4013524565455604	1.7441673144570342	-0.8458515668311292	-0.7117040716517127	-0.43655645696738304	-0.8264318061247932	-0.560538537057458	-0.5773543474706787	-0.06727938154788908	-0.08856929068536318	-0.25019632724850627	-0.012532627927582626	-0.16362569456277615	-0.1478172539877014	-0.19430598217812048	-0.28917549904489986	1
0.12277785020460666	-0.5387243437196719	-0.08440883075149226	0.2636518234158803	-0.00757943150812338	0.476720195074596	0.16178089459780537	0.047635233765512104	-0.4108056211044343	1.7481843749061574	-0.81370376734085	-0.7010521867204219	-0.43655645696738304	-0.8079477376468643	-0.5594463413811305	-0.5728960783876578	-1.1461987706293	-0.08856929068536318	-0.25019632724850627	-0.012532627927582626	-0.16362569456277615	-0.1478172539877014	-0.19430598217812048	-0.28917549904489986	1
0.25347834065910774	-0.6566556577331943	0.06434931368599209	0.3026733458512558	-0.017805450021869108	0.476720195074596	0.16178089459780537	0.060629396223097154	-0.1383320544074521	1.345083551961406	-0.81370376734085	-0.7010521867204219	-0.43655645696738304	-0.8079477376468643	-0.5594463413811305	-0.5728960783876578	-1.1461987706293	-0.05733921418192435	-0.04846661132838421	-0.012532627927582626	-0.04080711481051461	-0.1447235895682878	-0.19430598217812048	1.940043523708158	1
0.2968835128137567	-0.6566556577331943	-0.010029758532750057	0.35596487487303063	-0.04002256816480134	0.5151318387821989	0.16178089459780537	0.07842816847282844	-0.055477847391430496	0.9384911560131411	-0.8387414689975761	-0.698043992628591	-0.43655645696738304	-0.8079477376468643	-0.5601088428896214	-0.5773543474706787	0.09332039939212906	-0.04172417593020491	-0.04846661132838421	-0.012532627927582626	-0.04080711481051461	-0.1433314405795517	0.008686583816184456	0.9647602012536944	1
0.4220068023768779	-0.6566556577331943	0.13872838590473435	0.3158068032405093	-0.1262316498664367	0.5151318387821989	0.07032417877228209	0.06426009674427627	-0.055477847391430496	0.17342417169429492	-0.8626618695661723	-0.7057613341892531	-0.43655645696738304	-0.8079477376468643	-0.5607135357587348	-0.6728018355662635	1.6579762348254816	0.00512093882495342	0.04387274007425376	-0.012532627927582626	0.02060217506561622	-0.13822689428751925	0.21167914981048924	0.2505533127785095	1
0.2954285908420916	-0.6566556577331943	-0.08440883075149226	0.36265788681178396	-0.15670848506370802	0.527135477440825	0.07032417877228209	0.07993942143462991	-0.3551987707581114	-0.4534706515741292	-0.8626618695661723	-0.7057613341892531	-0.43655645696738304	-0.8079477376468643	-0.5607135357587348	-0.6728018355662635	1.6579762348254816	0.00512093882495342	0.04387274007425376	-0.012532627927582626	0.02060217506561622	-0.13822689428751925	0.21167914981048924	0.2505533127785095	1
0.37763168224111926	-0.5275460201164944	0.13872838590473435	0.42901973160074713	-0.21314040805137047	0.7428008520074729	0.07032417877228209	0.1023317259725072	-0.2662278102039948	0.2489401308417602	-0.8596146847803637	-0.6973551335091505	-0.43655645696738304	-0.8000259940134663	-0.5604966715872487	-0.6728018355662635	1.6579762348254825	0.05196605358011175	0.04387274007425385	-0.012532627927582626	0.02060217506561622	-0.1331223479954868	0.2116791498104894	-0.8289043108683118	1
0.2675425863851944	-0.6508801905382192	-0.08440883075149226	0.4326819456804435	-0.21851410567285454	0.7660078867474821	0.07032417877228209	0.10356978937065789	-0.2662278102039948	0.40943799813610415	-0.8580403059743629	-0.6983488776117273	-0.43655645696738304	-0.8000259940134663	-0.5604940520992044	-0.6665197291310976	1.6467794377698468	0.02073597707667286	0.0918530479445905	-0.012532627927582626	0.02060217506561622	-0.1362160124149004	0.41467171580479434	0.025214461610456186	1
0.3921809019577613	-0.2741706851111383	0.13872838590473435	0.45749660315148344	-0.21686775266180092	0.7660078867474821	0.07032417877228209	0.1120875652487989	-0.23286369999620105	-0.6111907946258012	-0.7537757998866175	-0.5162757502501449	-0.43655645696738304	-0.6204664716564431	-0.5490053509710309	-0.5323663594511037	1.0999151164553629	0.05196605358011175	0.1204048252221714	-0.012532627927582626	0.02060217506561622	-0.13250361511160408	0.41467171580479434	-0.8958920691172072	1
0.2753021702340708	-0.5912624646546061	-0.08440883075149226	0.419295921802934	-0.2274608856098567	0.7660078867474821	0.05263679505130795	0.09896522840414168	-0.22007412441654828	0.23358167224504803	-0.7359497688896381	-0.5294354697539329	-0.43655645696738304	-0.6204664716564431	-0.5486695304231265	-0.5386484658862696	1.0613090731714514	0.00512093882495342	0.12040482522217144	-0.012532627927582626	0.02060217506561622	-0.13760816140363652	0.41467171580479434	0.31754107102740525	1
0.4173995494666077	-0.6566556577331943	0.06434931368599209	0.45105615770098334	-0.21180083009431291	0.7660078867474821	0.06759198128692827	0.10989043208578667	-0.18671001420875455	-0.5985548946824375	-0.7359497688896381	-0.5294354697539329	-0.43655645696738304	-0.6204664716564431	-0.5486695304231265	-0.5386484658862696	1.0613090731714514	0.03635101532839231	0.09185304794459054	-0.012532627927582626	0.02060217506561622	-0.1345144969842229	0.41467171580479434	-0.6035654597002584	1
0.2602679765268734	-0.3209333388510974	-0.08440883075149226	0.4204956126221449	-0.20277093468777774	0.7540042480888561	0.06759198128692827	0.09944865442567898	-0.1689158220979297	0.35380963024785295	-0.6796276367652788	-0.48133296815449406	-0.43655645696738304	-0.6204664716564431	-0.5411273810564279	-0.3139111743830773	-0.12072401784035179	-0.010494099426766022	0.06876635977465158	-0.012532627927582626	0.02060217506561622	-0.13961904327625538	0.21167914981048924	0.5920006903643971	1
0.4278264902635349	-0.6566556577331943	0.13872838590473435	0.4622322248062605	-0.19594395605720813	0.7540042480888561	0.07377537559588687	0.11378311941746092	-0.12887888984857823	-0.679976753138346	-0.6812020155712799	-0.47932606373543346	-0.43655645696738304	-0.6204664716564431	-0.5411300005444721	-0.30762906794791145	-0.1273207380654681	0.03635101532839231	0.09185304794459054	-0.012532627927582626	0.02060217506561622	-0.1345144969842229	0.41467171580479434	-0.6035654597002584	1
0.26099543751270593	-0.6382114237879515	-0.010029758532750057	0.42807260726979085	-0.1873955704301099	0.7540042480888561	0.07377537559588687	0.10209550601460485	-0.09607084814424723	0.30632638455641237	-0.7804386667624413	-0.5535104832847912	-0.43655645696738304	-0.6536057658561585	-0.5525919861655475	-0.6016721788326111	1.4641105884790078	0.00512093882495342	0.04387274007425381	-0.012532627927582626	0.02060217506561622	-0.13822689428751925	0.21167914981048924	0.25055331277850934	1
0.46516948753624854	-0.5990872911768303	0.06434931368599209	0.47751249734567974	-0.1701926605510133	0.7540042480888561	0.09592055521401623	0.11914455755437442	-0.07215990249532736	-0.6263529847351158	-0.7825716961125072	-0.5530139904126994	-0.43655645696738304	-0.6536057658561585	-0.5526675451755223	-0.6101834198092875	1.506806376839747	0.03635101532839231	0.006959612238551671	-0.012532627927582626	0.02060217506561622	-0.13513322986810564	0.008686583816184316	-0.6927316397699935	1
0.28378921506877863	-0.6566556577331943	-0.08440883075149226	0.4427214635885735	-0.16901621017345664	0.7540042480888561	0.09592055521401623	0.10718930038350134	-0.07215990249532736	0.35363783584741226	-0.7825716961125072	-0.5530139904126994	-0.43655645696738304	-0.6536057658561585	-0.5526675451755223	-0.6101834198092875	1.5068063768397475	0.00512093882495342	0.04387274007425376	-0.012532627927582626	0.02060217506561622	-0.13822689428751925	0.21167914981048924	0.2505533127785095	1
0.5694388955055164	-0.48208750413023943	0.06434931368599209	0.5232270317198072	-0.12511611078272214	0.7552046119547194	0.15775449830359967	0.1351731112700142	-0.03879579228753616	-0.1156816561346059	-0.8265019434412456	-0.6709643097292101	-0.43655645696738304	-0.7678109032376474	-0.5591255917483108	-0.6101834198092875	1.1205011485134835	0.03635101532839231	0.006959612238551671	-0.012532627927582626	0.02060217506561622	-0.13513322986810564	0.008686583816184316	-0.6927316397699933	1
0.24717367878189642	-0.4738900668212425	-0.08440883075149226	0.47618652328234007	-0.10296383186393776	0.7323976985033307	0.15775449830359967	0.11904662203899367	0.013474647038007874	0.5403640400133827	-0.7766804721932775	-0.6488844330071948	-0.43655645696738304	-0.7620016245731555	-0.5565023938984415	-0.502982313222102	-0.3268700457428866	-0.010494099426766022	-0.02465564830894906	-0.012532627927582626	-0.04080711481051461	-0.1402377761601381	0.21167914981048924	-0.28917549904490164	1
0.5425228390297289	-0.6566556577331943	0.06434931368599209	0.5494939464983141	-0.0971327692438598	0.7323976985033307	0.15775449830359967	0.14446903881178466	0.1385900603172344	-0.5464913891094512	-0.7817083270898615	-0.6422632054379368	-0.43655645696738304	-0.7620016245731555	-0.5565291094055397	-0.4829201023485078	-0.358218840116397	0.00512093882495342	-0.0031288922680545975	-0.012532627927582626	-0.04080711481051461	-0.1385362607294606	0.21167914981048924	-0.8958920691172081	1
0.27408973525768393	-0.5972242372429675	-0.010029758532750057	0.4997383483121069	-0.0821698902875779	0.7323976985033307	0.15775449830359967	0.12731298094657933	0.16083280045576354	0.3031376033761029	-0.7812004629588934	-0.6424768206690086	-0.43655645696738304	-0.7620016245731555	-0.5565119914191529	-0.4829201023485078	-0.3765949906947346	-0.010494099426766022	-0.02465564830894906	-0.012532627927582626	-0.04080711481051461	-0.1402377761601381	0.21167914981048924	-0.28917549904490164	1
0.34053117196368277	-0.5709551767755003	0.06434931368599209	0.5145134878750154	-0.09245631032594831	0.7323976985033307	0.15775449830359967	0.13235507983426806	0.16083280045576354	0.14334427285878806	-0.7578387129343621	-0.6634923492121068	-0.43655645696738304	-0.7620016245731555	-0.5559352134065024	-0.5475650040523115	-0.8344360629663403	0.02073597707667286	-0.04846661132838421	-0.012532627927582626	-0.04080711481051461	-0.1371441117407245	0.008686583816184316	-1.5431111993434985	1
0.2760296312199022	-0.6566556577331943	-0.010029758532750057	0.43811212517792225	-0.13763923735164277	0.7323976985033307	0.14179271299442825	0.10576069084553606	-0.30237226292910463	1.397754306550102	-0.8054255820060705	-0.6675582451759382	-0.43655645696738304	-0.7620016245731555	-0.5583283760482263	-0.5795834820121891	0.3670107962120888	0.00512093882495342	-0.06149545682242292	-0.012532627927582626	-0.04080711481051461	-0.13884562717140198	0.008686583816184316	-0.799847365772717	1
0.7590637258124182	-0.6566556577331943	0.06434931368599209	0.5714040893544216	-0.0066457827951772845	0.7768111615402467	0.2702059948060518	0.15282005766715678	0.15638425242805923	0.7517109044318473	-0.8552470532540384	-0.7258116971688362	-0.43655645696738304	-0.8307887651231621	-0.5609515738980957	-0.6081569338624597	0.17239506401753818	0.036351015328392196	-0.12666260975828048	0.07494464624714926	-0.04080711481051461	-0.13575196275198836	0.008686583816184316	-0.8958920691172001	1
0.2852441370404426	-0.6111971417469393	0.06434931368599209	0.5044108283448218	-0.007166435304593458	0.7768111615402467	0.2702059948060518	0.12953715246497008	-0.30682081095680896	1.6839707938410018	-0.8428551684584175	-0.731091374470367	-0.43655645696738304	-0.8307887651231621	-0.5607892910258784	-0.6081569338624597	-0.6599350396480287	0.03635101532839231	-0.12666260975828048	0.07494464624714926	-0.04080711481051461	-0.13575196275198836	0.008686583816184316	-0.895892069117213	1
0.8890367552810867	-0.2587073374600761	0.06434931368599209	0.6645379818983994	0.11203993743839859	0.7800121318492125	0.3472827238665557	0.18684695422552494	0.63182282288912	0.3891126411882032	-0.7505762558615187	-0.5133434341392514	-0.43655645696738304	-0.6095080596302425	-0.5486302462798452	-0.5795834820121891	1.398335917975812	0.05196605358011164	-0.1493314692884453	0.07494464624714926	-0.04080711481051461	-0.13405044732131088	-0.19430598217812048	-2.5183945217979526	1
0.21031565549973597	-0.6566556577331943	-0.010029758532750057	0.6306309308501857	0.1467580754528283	0.6715792626329578	0.3472827238665557	0.1753529507733264	0.6529534260207237	0.3683161239660642	-0.77393800588605	-0.501854073020481	-0.43655645696738304	-0.6095080596302425	-0.5492070242924958	-0.6233555784636675	1.585256421668589	0.036351015328392196	-0.12666260975828048	0.07494464624714926	-0.04080711481051461	-0.13575196275198836	0.008686583816184316	-0.8958920691172001	1
0.35629282665671164	-0.5651797095805253	-0.010029758532750057	0.6515308077532747	0.13011559984037144	0.6715792626329578	0.3472827238665557	0.18249031738113658	0.63182282288912	0.2935829486431294	-0.7490018770555176	-0.5136022319497031	-0.43655645696738304	-0.6095080596302425	-0.5485498871466177	-0.5733013755770233	1.367938320524221	0.036351015328392196	-0.12666260975828048	0.07494464624714926	-0.04080711481051461	-0.13575196275198836	0.008686583816184316	-0.8958920691172001	1
0.5250637753697589	-0.5800841410514286	-0.010029758532750057	0.5905991424617917	0.08085479554922356	0.6715792626329578	0.3472827238665557	0.16045498252017962	0.09521671704710405	0.9649507899061682	-0.7281286612727298	-0.5287241646172409	-0.43655645696738304	-0.6095080596302425	-0.5480894432965471	-0.6227476326796192	1.36202822949996	0.020735977076672754	-0.12666260975828048	0.07494464624714926	-0.04080711481051461	-0.13745347818266584	0.008686583816184316	0.31754107102741325	1
0.739907253185506	-0.4394235690447787	-0.08440883075149226	0.7089896838312552	0.08931785800610274	0.6715792626329578	0.3472827238665557	0.20232251113381092	0.4249653396007973	-0.13946046178690924	-0.6813035883974735	-0.5324623564604761	-0.43655645696738304	-0.6095080596302425	-0.5445458565668404	-0.519802146580772	0.4103051404915317	-0.010494099426766022	-0.09071498373692742	-0.012532627927582626	-0.04080711481051461	-0.14054714260207943	-0.19430598217812048	-0.2891754990449023	1
-0.08454853075754222	-0.6566556577331943	-0.08440883075149226	0.4554760712454436	0.14308580338021426	0.18503177566998324	0.2588458052616863	0.11439846006882765	0.2670418846172423	-0.45786625960544236	-0.7897833667722539	-0.6446742772592564	-0.43655645696738304	-0.7375762483701781	-0.5569822808371899	-0.5733013755770233	0.4362498219109975	-0.04172417593020485	-0.1266626097582804	-0.012532627927582626	-0.10221640468664536	-0.14364080702149304	0.008686583816184456	-0.8958920691172094	1
0.09707422870520596	-0.6566556577331943	-0.08440883075149226	0.4259889337416888	0.16684380026901502	0.18503177566998324	0.2588458052616863	0.10462453215170897	0.5267258757345692	-0.2573388114404143	-0.7897833667722539	-0.6446742772592564	-0.43655645696738304	-0.7375762483701781	-0.5569822808371899	-0.5733013755770233	0.4362498219109975	-0.057339214181924295	-0.12666260975828036	-0.012532627927582626	-0.10221640468664536	-0.14503295601022917	0.008686583816184456	0.3175410710274031	0
0.09658925471465057	-0.5717003983490455	-0.08440883075149226	0.35836425651145104	0.18781184398205367	0.18503177566998324	0.2588458052616863	0.08190540977121019	0.5278380127414972	0.3133847328241721	-0.7915608912306421	-0.6450382428548291	-0.43655645696738304	-0.7375762483701781	-0.5570726272796724	-0.5803940763909202	0.5211191387147325	-0.07295425243364373	-0.14933146928844523	-0.012532627927582626	-0.10221640468664536	-0.14642510499896527	-0.19430598217812048	1.940043523708154	0
0.07428045114913323	-0.5838102489191545	-0.08440883075149226	0.2409839810950061	0.15309027349206797	0.18503177566998324	0.2588458052616863	0.041939309507827136	-0.40246459355248587	1.4674815543635016	-0.7925766194925783	-0.6450264193290701	-0.43655645696738304	-0.7375762483701781	-0.557116349015603	-0.5803940763909202	0.5653705915109141	-0.08856929068536318	-0.25019632724850627	-0.012532627927582626	-0.16362569456277615	-0.1478172539877014	-0.19430598217812048	-0.28917549904489986	0
0.13465971297319787	-0.4220971674598536	-0.08440883075149226	0.08338249242397618	-0.1884377190289306	0.18503177566998324	-0.10007866439319786	-0.013061541583164788	-0.40246459355248587	-1.8848545516717692	-0.7878534830745751	-0.6332631354460508	-0.43655645696738304	-0.725297545738411	-0.5565016143213545	-0.5803940763909202	0.7077792242567188	-0.08856929068536318	-0.25019632724850627	-0.012532627927582626	-0.16362569456277615	-0.1478172539877014	-0.19430598217812048	-0.28917549904489986	0
0.09052707983271639	-0.5130141994323637	-0.08440883075149226	0.12897074355397917	-0.28109721275566846	0.44711121971665146	-0.10007866439319786	0.00162480943953897	-0.4397211832845212	0.8602250656305734	-0.7486971585769369	-0.6470954938700634	-0.43655645696738304	-0.725297545738411	-0.5548812906038781	-0.5957953695868108	-0.17158467244816658	-0.08856929068536318	-0.25019632724850627	-0.012532627927582626	-0.16362569456277615	-0.1478172539877014	-0.19430598217812048	-0.28917549904489986	0
0.07476542513968752	-0.6566556577331943	-0.08440883075149226	0.12316171432411703	-0.2774521721328245	0.44711121971665146	-0.10007866439319786	-0.0002763483379436708	-0.4046888675663393	1.0427090946722821	-0.7486971585769369	-0.6470954938700633	-0.43655645696738304	-0.725297545738411	-0.5548812906038781	-0.5957953695868108	-0.17158467244816666	-0.08856929068536318	-0.25019632724850627	-0.012532627927582626	-0.16362569456277615	-0.1478172539877014	-0.19430598217812048	-0.28917549904489986	0
0.08931464485632956	-0.1567982872777748	-0.08440883075149226	0.1212674656622059	-0.2773999685903892	0.44711121971665146	-0.10007866439319786	-0.0008971141624707684	-0.41859058015292	1.296166379586382	-0.635595816610347	-0.46884853763747075	-0.43655645696738304	-0.5372881635057634	-0.5358264831054464	-0.4969028553816189	0.5742184730749287	-0.08856929068536318	-0.25019632724850627	-0.012532627927582626	-0.16362569456277615	-0.1478172539877014	-0.19430598217812048	-0.28917549904489986	0
0.08785972288466558	-0.45246494658181907	-0.08440883075149226	0.12480339649777497	-0.2801116475628772	0.44791146229389245	-0.10007866439319786	0.0002590527251246915	-0.44861827933993487	1.357476845935584	-0.5997913953770978	-0.4878824004872336	-0.43655645696738304	-0.5372881635057634	-0.5329689378413066	-0.5739093213610716	0.17623422734732969	-0.08856929068536318	-0.25019632724850627	-0.012532627927582626	-0.16362569456277615	-0.1478172539877014	-0.19430598217812048	-0.28917549904489986	0
0.06506594532859285	-0.6566556577331943	-0.08440883075149226	0.10668175096548692	-0.2971460071070096	0.4319066107490578	-0.12625024030553356	-0.0056873452826713055	-0.4213709226702362	-1.096096100126863	-0.6637314894659782	-0.4493526319568797	-0.43655645696738304	-0.5372881635057634	-0.537289542137479	-0.45069897579394724	0.6300615674918026	-0.08856929068536318	-0.25019632724850627	-0.012532627927582626	-0.16362569456277615	-0.1478172539877014	-0.19430598217812048	-0.28917549904489986	0
0.1111384744312926	-0.6566556577331943	-0.08440883075149226	0.1120487888409049	-0.28804851598000974	0.4319066107490578	-0.11402725155526706	-0.003925895292905096	-0.4213709226702362	0.2476303284251809	-0.7028878139636165	-0.42564160111920474	-0.43655645696738304	-0.5372881635057634	-0.5389098658549554	-0.45069897579394724	0.8835304233097114	-0.08856929068536318	-0.25019632724850627	-0.012532627927582626	-0.16362569456277615	-0.1478172539877014	-0.19430598217812048	-0.28917549904489986	0
0.09731671570048311	-0.6566556577331943	-0.08440883075149226	0.11792095969282924	-0.28893620507115064	0.4319066107490578	-0.11402725155526706	-0.002004028765245429	-0.4330483612429635	-0.7033093497922065	-0.7028878139636165	-0.42564160111920474	-0.43655645696738304	-0.5372881635057634	-0.5389098658549554	-0.45069897579394724	0.8835304233097114	-0.08856929068536318	-0.25019632724850627	-0.012532627927582626	-0.16362569456277615	-0.1478172539877014	-0.19430598217812048	-0.28917549904489986	0
0.09295194978549007	-0.6076573392725997	-0.08440883075149226	0.11886808402378553	-0.28888638751746676	0.4319066107490578	-0.11402725155526706	-0.0016937522845767476	-0.4330483612429635	-0.8908331112884185	-0.8257909336578901	-0.6457614538797575	-0.43655645696738304	-0.7468182826091425	-0.558342923610861	-0.6195052551646949	1.3511818000289286	-0.08856929068536318	-0.25019632724850627	-0.012532627927582626	-0.16362569456277615	-0.1478172539877014	-0.19430598217812048	-0.28917549904489986	0
0.11041101344546116	-0.5838102489191545	-0.08440883075149226	0.12474025487570987	-0.2861011798520699	0.4319066107490578	-0.11402725155526706	0.00023286534947550018	-0.4146981006286759	-1.3798813796441531	-0.8615953548911394	-0.736573130777074	-0.43655645696738304	-0.83989877030157	-0.5612004688750009	-0.6195052551646949	0.20983243932911735	-0.08856929068536318	-0.25019632724850627	-0.012532627927582626	-0.16362569456277615	-0.1478172539877014	-0.19430598217812048	-0.28917549904489986	0
0.08300998297911823	-0.6566556577331943	-0.08440883075149226	0.12941273490842475	-0.29597483168998007	0.46151558610700233	-0.11402725155526706	0.0017586270662836396	-0.4146981006286759	-0.4344043023695886	-0.8615953548911394	-0.736573130777074	-0.43655645696738304	-0.83989877030157	-0.5612004688750009	-0.6195052551646949	0.20983243932911752	-0.08856929068536318	-0.25019632724850627	-0.012532627927582626	-0.16362569456277615	-0.1478172539877014	-0.19430598217812048	-0.28917549904489986	0
0.09028459283743924	-0.5970379318495811	-0.08440883075149226	0.12398255541094601	-0.2986112444660058	0.46151558610700233	-0.11445865115821725	-2.350518401762066e-05	-0.4386090462775957	0.514993615888341	-0.845343702700161	-0.736954255174147	-0.43655645696738304	-0.83989877030157	-0.5609213475683118	-0.607954285267777	-1.0729396334923034	-0.08856929068536318	-0.25019632724850627	-0.012532627927582626	-0.16362569456277615	-0.1478172539877014	-0.19430598217812048	-0.28917549904489986	0
0.10604624753046811	-0.6566556577331943	-0.08440883075149226	0.1262556538052405	-0.2968317826952789	0.46151558610700233	-0.11445865115821725	0.0007226398973871697	-0.41859058015292	-0.03179832379120189	-0.845343702700161	-0.736954255174147	-0.43655645696738304	-0.83989877030157	-0.5609213475683118	-0.607954285267777	-1.0729396334923034	-0.08856929068536318	-0.25019632724850627	-0.012532627927582626	-0.16362569456277615	-0.1478172539877014	-0.19430598217812048	-0.28917549904489986	0
0.08737474889411127	-0.3904252505841841	-0.08440883075149226	0.12480339649777497	-0.29582123599554333	0.46151558610700233	-0.11445865115821725	0.0002469696644216178	-0.4119177581113623	0.19676240625839	-0.7861267450292837	-0.6103426133663542	-0.43655645696738304	-0.7028526054437831	-0.5555437048869607	-0.5935662350453003	1.1250793765652316	-0.08856929068536318	-0.25019632724850627	-0.012532627927582626	-0.16362569456277615	-0.1478172539877014	-0.19430598217812048	-0.28917549904489986	0
0.0643384843427614	-0.6566556577331943	-0.08440883075149226	0.11280648830566734	-0.2915429210562453	0.43070624688319625	-0.11704704877592101	-0.0036804129480769113	-0.43805297777413305	-0.5100875826334709	-0.8059842325501353	-0.6005262608268174	-0.43655645696738304	-0.7028526054437831	-0.5559604270011007	-0.607954285267777	1.3885216859355656	-0.08856929068536318	-0.25019632724850627	-0.012532627927582626	-0.16362569456277615	-0.1478172539877014	-0.19430598217812048	-0.28917549904489986	0
0.10822863048796463	-0.6566556577331943	-0.010029758532750057	0.11937321700029478	-0.28766079836350417	0.43070624688319625	-0.11575284996706914	-0.0015273424653212758	-0.4119177581113623	-0.9907435271540946	-0.8059842325501353	-0.6005262608268174	-0.43655645696738304	-0.7028526054437831	-0.5559604270011007	-0.607954285267777	1.3885216859355656	-0.07295425243364373	-0.14933146928844523	-0.012532627927582626	-0.10221640468664536	-0.14642510499896527	-0.19430598217812048	1.9400435237081548	1
0.12229287621405237	-0.6566556577331943	-0.08440883075149226	0.12770791111270605	-0.2807560556712432	0.43070624688319625	-0.10741245764335762	0.0012108955481833228	-0.4069131415801927	-0.9264310276041254	-0.8222358847411138	-0.5942390718332243	-0.43655645696738304	-0.7028526054437831	-0.5562395483077899	-0.6728018355662635	1.6579762348254825	-0.07295425243364378	-0.1493314692884452	-0.012532627927582626	-0.10221640468664536	-0.14642510499896527	-0.19430598217812048	1.9400435237081626	1
0.09537681973826373	-0.6426827532292225	-0.08440883075149226	0.12492967974190085	-0.28148120006433097	0.43070624688319625	-0.10741245764335762	0.00029910695500584144	-0.4069131415801927	-0.5620993155944604	-0.8184269037588531	-0.596604234286325	-0.43655645696738304	-0.7028526054437831	-0.5562242157164801	-0.6576031909650557	1.6425591488077318	-0.07295425243364373	-0.14933146928844523	-0.012532627927582626	-0.10221640468664536	-0.14642510499896527	-0.19430598217812048	1.9400435237081546	1
0.11404831837462166	-0.5247514392157001	-0.010029758532750057	0.13187525816891024	-0.280378593104975	0.43070624688319625	-0.10741245764335762	0.0025785784379495445	-0.4119177581113598	-1.3797098389335267	-0.8550439076016512	-0.6973460363155567	-0.43655645696738304	-0.7980455581051168	-0.5604240564348053	-0.6576031909650557	1.5953624608059351	-0.057339214181924295	-0.1266626097582804	-0.012532627927582626	-0.10221640468664536	-0.14503295601022917	0.008686583816184456	0.3175410710274032	1
0.14799649771345305	-0.5884678837538118	0.13872838590473435	0.15365911778089036	-0.28479313779619836	0.48192177182666623	-0.09216967167243718	0.009735173687224203	-0.4224830596771616	0.5805970582669879	-0.8364560804082197	-0.6982939984194229	-0.43655645696738304	-0.7980455581051168	-0.5600589199723166	-0.5986324499123695	0.5666581975581805	-0.010494099426766022	0.026033462572893542	-0.012532627927582626	0.02060217506561622	-0.13992840971819673	0.008686583816184456	1.06748399471229	1
0.2762721182151805	-0.6566556577331943	-0.010029758532750057	0.19741626187104444	-0.20768793154276227	0.48192177182666623	-0.016099541685484404	0.024343340060370665	-0.37688544239317784	1.4401610926336406	-0.8364560804082197	-0.6982939984194229	-0.43655645696738304	-0.7980455581051168	-0.5600589199723166	-0.5986324499123695	0.5666581975581803	-0.010494099426766022	0.026033462572893542	-0.012532627927582626	0.02060217506561622	-0.13992840971819673	0.008686583816184456	1.06748399471229	1
0.46395705255986175	-0.6566556577331943	0.06434931368599209	0.2863828073588181	-0.08887814138165066	0.48192177182666623	0.09520155587576526	0.05459903030939635	-0.08272520406112922	0.9302187276377644	-0.8364560804082197	-0.6982939984194229	-0.43655645696738304	-0.7980455581051168	-0.5600589199723166	-0.5986324499123695	0.5666581975581803	0.02073597707667286	0.006959612238551671	-0.012532627927582626	0.02060217506561622	-0.13683474529878312	0.008686583816184316	0.1143806416801901	1
0.28403170206405576	-0.6566556577331943	-0.010029758532750057	0.33550698932438733	-0.11185445449971229	0.5127311110504741	0.09520155587576526	0.0709912347679352	-0.14278060243515897	0.42644004078807957	-0.8402650613904802	-0.6948199732425666	-0.43655645696738304	-0.7980455581051168	-0.5600742525636265	-0.5986324499123695	0.5717284456152603	0.03635101532839231	-0.04846661132838417	0.07494464624714926	0.02060217506561622	-0.135442596310047	0.008686583816184316	0.9647602012536918	1
0.423704211343819	-0.30938240446114734	0.06434931368599209	0.41613884069975116	-0.12837288095494756	0.5687480914573956	0.09520155587576526	0.09829165547952706	-0.11664538277238821	-0.39775810141936885	-0.781555967850571	-0.541198959068248	-0.43655645696738304	-0.645419964101647	-0.5519698345857958	-0.5986324499123695	1.4481572890457148	0.05196605358011164	-0.06149545682242285	0.07494464624714926	0.02060217506561622	-0.13374108087936953	0.008686583816184316	0.22149636768291894	1
0.2835467280735015	-0.5433819785543292	-0.010029758532750057	0.4514350074333667	-0.18172504587834964	0.7804122531378348	0.09520155587576526	0.11012645289834978	-0.13332743787628507	0.4127836946806478	-0.7692656558811437	-0.5408053649108356	-0.43655645696738304	-0.645419964101647	-0.551327343131137	-0.5495914899991392	1.1239589544004962	0.02073597707667286	-0.12666260975828048	0.07494464624714926	-0.04080711481051461	-0.13745347818266584	0.008686583816184316	0.3175410710274005	1
0.40285032974996565	-0.5750538954299987	0.06434931368599209	0.484394934150624	-0.19206642061478915	0.7924158917964609	0.09520155587576526	0.12143001616929874	-0.1344395748832105	-0.47752315021060565	-0.7470212069447421	-0.5547111370193417	-0.43655645696738304	-0.645419964101647	-0.5508044159049605	-0.5495914899991392	0.9711487588883785	0.036351015328392196	-0.12666260975828048	0.07494464624714926	-0.04080711481051461	-0.13575196275198836	0.008686583816184316	-0.8958920691172001	1
0.2445063218338445	-0.6566556577331943	-0.010029758532750057	0.42725176618296473	-0.19654172862316627	0.7279963643284998	0.07133077784583318	0.10178104322453974	-0.18114932917412227	0.18272269120824586	-0.7470212069447421	-0.5547111370193417	-0.43655645696738304	-0.645419964101647	-0.5508044159049605	-0.5495914899991392	0.9711487588883785	0.02073597707667286	-0.12666260975828048	0.07494464624714926	-0.04080711481051461	-0.13745347818266584	0.008686583816184316	0.3175410710274005	1
0.38951354500971047	-0.6566556577331943	0.06434931368599209	0.45471837178067825	-0.19726696736181343	0.7279963643284998	0.07133077784583318	0.111195946625414	-0.18114932917412227	-0.7869894635635274	-0.7470212069447421	-0.5547111370193417	-0.43655645696738304	-0.645419964101647	-0.5508044159049605	-0.5495914899991392	0.9711487588883785	0.036351015328392196	-0.12666260975828048	0.07494464624714926	-0.04080711481051461	-0.13575196275198836	0.008686583816184316	-0.8958920691172001	1
0.230684563103035	-0.549716361929463	-0.010029758532750057	0.40445764061796324	-0.19522365236199807	0.705189450877111	0.058963989227916624	0.0939975015497692	-0.12220606780701797	0.11736542821662375	-0.8125356798396235	-0.6996691427148843	-0.43655645696738304	-0.8112484641607802	-0.5593770925842902	-0.5564815422183533	-1.166118788562042	0.02073597707667286	-0.12666260975828048	0.07494464624714926	-0.04080711481051461	-0.13745347818266584	0.008686583816184316	0.3175410710274005	1
0.3182223683981643	-0.615482165794824	0.06434931368599209	0.41348689257307475	-0.19724236921776447	0.705189450877111	0.058963989227916624	0.09707249338655864	-0.12220606780701797	-0.2385071542737482	-0.8321900217080879	-0.7136435517126318	-0.43655645696738304	-0.8157374522197057	-0.5602515899961644	-0.5840417510952102	-0.406039549510683	0.036351015328392196	-0.12666260975828048	0.07494464624714926	-0.04080711481051461	-0.13575196275198836	0.008686583816184316	-0.8958920691172001	1
0.26342030746547956	-0.1582887304248651	-0.010029758532750057	0.37718045988643784	-0.2182829738377152	0.705189450877111	0.05105499650715595	0.08463566588813243	-0.28569020782520776	0.7447321653152591	-0.71858081561053	-0.43981082609643485	-0.43655645696738304	-0.5383443959902163	-0.5412697574549854	-0.5564815422183533	1.4178663708668429	0.02073597707667286	-0.12666260975828048	0.07494464624714926	-0.04080711481051461	-0.13745347818266584	0.008686583816184316	0.3175410710274005	1
0.33034671816203265	-0.6015092612908521	0.06434931368599209	0.39953259409699377	-0.2234353172923955	0.705189450877111	0.05105499650715595	0.09222929622842226	-0.3012601259221792	-0.10502282923323242	-0.703548037333875	-0.4518014431958344	-0.43655645696738304	-0.5383443959902163	-0.5410309342869496	-0.6012668816432456	1.453895683565804	0.036351015328392196	-0.12666260975828048	0.07494464624714926	-0.04080711481051461	-0.13575196275198836	0.008686583816184316	-0.8958920691172001	1
0.25638818460243573	-0.2875846734349513	-0.010029758532750057	0.3648678435840148	-0.2512408566562347	0.705189450877111	0.015967828800508472	0.08037664384525227	-0.3129375644949065	0.01628606894404689	-0.6029401529890999	-0.446285105344949	-0.3272122932780206	-0.5383443959902163	-0.530333934577577	-0.3313389535257956	0.0926520065465134	0.02073597707667286	-0.12666260975828048	0.07494464624714926	-0.04080711481051461	-0.13745347818266584	0.008686583816184316	0.3175410710274005	1
0.42540162031076123	-0.6566556577331943	0.06434931368599209	0.41557056610117826	-0.2142560619750106	0.7476023074709226	0.07233737691938492	0.09772899042609962	-0.3012601259221792	0.7247481286074757	-0.6320915541066673	-0.4151165511087021	-0.43655645696738304	-0.5383443959902163	-0.5312320182850253	-0.31614030892458783	0.08316721660088836	0.036351015328392196	-0.12666260975828048	0.07494464624714926	-0.04080711481051461	-0.13575196275198836	0.008686583816184316	-0.8958920691172001	1
0.28742651999793917	-0.19256892280794272	-0.010029758532750057	0.4075515800990839	-0.21215174374183832	0.7476023074709226	0.07233737691938492	0.09499709242444128	-0.3012601259221792	1.028409407197593	-0.5168063963769147	-0.4015001641375965	-0.43655645696738304	-0.5383443959902163	-0.5144513761649891	-0.22798817023758275	-1.2114585994067846	0.02073597707667286	-0.12666260975828048	0.07494464624714926	-0.04080711481051461	-0.13745347818266584	0.008686583816184316	0.3175410710274005	1
0.5820482192599402	-0.42824524544160125	0.06434931368599209	0.49051967149080444	-0.12149371771467624	0.7476023074709226	0.16523209142141015	0.12387728013617198	-0.1383320544074521	0.8036955761168374	-0.5903959089541885	-0.46089018367970114	-0.43655645696738304	-0.5626377431326371	-0.5298590603740142	-0.3313389535257956	-0.6530300162481841	0.036351015328392196	-0.12666260975828048	0.07494464624714926	-0.04080711481051461	-0.13575196275198836	0.008686583816184316	-0.8958920691172001	1
0.2803943971348953	-0.34124062673020317	0.06434931368599209	0.4775124973456783	-0.11255397565408812	0.7476023074709226	0.16523209142141015	0.11944396618663831	-0.12220606780701797	0.8842561038034591	-0.5194472898579487	-0.4983430970204071	-0.43655645696738304	-0.5626377431326371	-0.5222850791848593	-0.519802146580772	-1.8037290552372203	0.03635101532839231	-0.12666260975828048	0.07494464624714926	-0.04080711481051461	-0.13575196275198836	0.008686583816184316	-0.895892069117213	1
0.7973766710662415	-0.6566556577331943	0.06434931368599209	0.618381456169825	0.0055274902871839905	0.7872143150443889	0.29292637389478204	0.16938527164988879	0.2208881988297933	0.519659183497538	-0.6200551742027239	-0.45410857565452456	-0.43655645696738304	-0.5626377431326371	-0.5329820788942319	-0.3297177647683334	-0.5472864084104706	0.05196605358011164	-0.1493314692884453	0.07494464624714926	-0.04080711481051461	-0.13405044732131088	-0.19430598217812048	-2.5183945217979526	1
0.2285021801455385	-0.4427770661257319	-0.010029758532750057	0.56711045905409	0.04514211426722311	0.7015883592795229	0.29292637389478204	0.1518418973853889	0.23701418543022743	0.6504960084223373	-0.5617523719675892	-0.5102908311359093	-0.43655645696738304	-0.5626377431326371	-0.529389744064439	-0.5623583514641537	-1.0536396495918459	0.036351015328392196	-0.12666260975828048	0.07494464624714926	-0.04080711481051461	-0.13575196275198836	0.008686583816184316	-0.8958920691172001	1
0.6363653062020707	-0.6566556577331943	-0.010029758532750057	0.6579712532037734	0.040891379391359665	0.7015883592795229	0.29292637389478204	0.18368930193584398	0.3615735302059912	-0.3443574849369512	-0.688261326991736	-0.5528379749395717	-0.43655645696738304	-0.6679969334568316	-0.5463035166897486	-0.42435465848518716	-0.9962664753797799	0.036351015328392196	-0.12666260975828048	0.07494464624714926	-0.04080711481051461	-0.13575196275198836	0.008686583816184316	-0.8958920691172001	1
0.32185967332732485	-0.5810156680183601	0.06434931368599209	0.5902202927294083	0.05129150225041292	0.7015883592795229	0.29292637389478204	0.15998369111953964	0.3615735302059912	0.45103143623951963	-0.7299061857311181	-0.5599887539857348	-0.43655645696738304	-0.6679969334568316	-0.5499512832665417	-0.4401612488704432	0.019511091082652095	0.036351015328392196	-0.12666260975828048	0.07494464624714926	-0.04080711481051461	-0.13575196275198836	0.008686583816184316	-0.8958920691172001	1
0.4484378848621111	-0.312363290755328	-0.010029758532750057	0.6339774368195624	0.024450289434139755	0.7015883592795229	0.29292637389478204	0.17505734671580572	0.2664858161137796	0.12729625038405032	-0.722034291701113	-0.5426929309588598	-0.43655645696738304	-0.6475324290705532	-0.5484552175948343	-0.4401612488704432	0.17202403493237348	0.02073597707667286	-0.12666260975828048	0.07494464624714926	-0.04080711481051461	-0.13745347818266584	0.008686583816184316	0.3175410710274005	1
0.4952378749506423	-0.3608026930357637	0.06434931368599209	0.5553029757281748	-0.08327607018123291	0.7015883592795229	0.19744326177505375	0.1465848762114658	-0.05714605290182119	-0.147306926189985	-0.641385467703383	-0.5497884400612435	-0.43655645696738304	-0.6475324290705532	-0.5415814629032777	-0.433271196651229	-1.0701549776495727	0.02073597707667286	-0.12666260975828048	0.07494464624714926	-0.04080711481051461	-0.13745347818266584	0.008686583816184316	0.3175410710274005	1
0.9705123856942818	-0.5983420696032851	-0.08440883075149226	0.7485163392431385	0.049127252375903895	0.8556350553985569	0.3955994793970207	0.21595051867635331	-0.023781942694027454	0.8343465624387323	-0.683792122639217	-0.5348371061191912	-0.43655645696738304	-0.6475324290705532	-0.5449067544196426	-0.41442487734573136	-0.1766143194515037	0.00512093882495342	-0.06149545682242292	-0.012532627927582626	-0.04080711481051461	-0.13884562717140198	0.008686583816184316	-0.799847365772717	1
0.39193841496248416	-0.13034292141692141	-0.010029758532750057	0.6848695842029154	0.061800273075452765	0.8556350553985569	0.3955994793970207	0.19343633671758265	-0.21784985040269486	1.4505185496501536	-0.5403205056407364	-0.4645265029438726	-0.2816934559050733	-0.5185400369067211	-0.5231532145935127	-0.3805825620337087	-0.42364887878883295	0.00512093882495342	-0.06149545682242292	-0.012532627927582626	-0.04080711481051461	-0.13884562717140198	0.008686583816184316	-0.7998473657727172	1
1.0730843846966085	-0.6566556577331943	-0.08440883075149226	0.880482329356301	0.1537636632892641	0.9712701078099879	0.4564268234130531	0.26484746198676795	0.7424804550783004	0.316734857712293	-0.5609397893580401	-0.43139431019707836	-0.43655645696738304	-0.5185400369067211	-0.5236025235750499	-0.3617362427282111	-0.6220378658345092	-0.026109137678485463	-0.06149545682242287	-0.012532627927582626	-0.04080711481051461	-0.14193929159081556	0.008686583816184456	0.22149636768291275	1
0.08107008701689995	-0.6566556577331943	-0.08440883075149226	0.7848227719297753	0.2906046615083497	0.4583146157980365	0.4564268234130531	0.23248330981106805	0.8720444163852338	-0.21212173382723418	-0.65479308076094	-0.40651848911141614	-0.43655645696738304	-0.5185400369067211	-0.532911393603948	-0.35099586721002424	0.4400101876694544	-0.04172417593020485	-0.04846661132838421	-0.012532627927582626	-0.04080711481051461	-0.1433314405795517	0.008686583816184456	0.9647602012536907	1
0.07549288612552008	-0.45153341961488763	-0.08440883075149226	0.6755246241374857	0.38507439551012085	0.4491118261597558	0.4564268234130531	0.19536566433655408	1.5849242378250923	0.0833086772002018	-0.6795260639390852	-0.42057254297233204	-0.43655645696738304	-0.5185400369067211	-0.536480938070018	-0.4496857328205334	0.9422343962590684	-0.07295425243364373	-0.14933146928844523	-0.012532627927582626	-0.10221640468664536	-0.14642510499896527	-0.19430598217812048	1.940043523708154	0
0.11283588339823483	-0.5526972482236439	-0.08440883075149226	0.45219270689813057	0.30965893225173713	0.4491118261597558	0.4564268234130531	0.1159852132388504	0.2581447885618286	1.355837321954955	-0.6670833927303674	-0.42766289788893236	-0.43655645696738304	-0.5185400369067211	-0.5358992672571183	-0.4496857328205334	0.8533528285692489	-0.07295425243364373	-0.14933146928844523	-0.012532627927582626	-0.10221640468664536	-0.14642510499896527	-0.19430598217812048	1.940043523708154	0
0.09125454081854893	-0.6566556577331943	-0.08440883075149226	0.37389709553912487	0.3287130897108243	0.4491118261597558	0.4564268234130531	0.08960777441300657	-0.3818900589243474	1.758353813459198	-0.810555009728848	-0.639926925602947	-0.43655645696738304	-0.7461581373063594	-0.5576528070832483	-0.5597239197332777	0.5995145933641713	-0.08856929068536318	-0.25019632724850627	-0.012532627927582626	-0.16362569456277615	-0.1478172539877014	-0.19430598217812048	-0.28917549904489986	0
0.10046904663908933	-0.5843691650993134	-0.08440883075149226	0.12063604944156935	-0.291566399687617	0.4491118261597558	-0.11302065248171532	-0.0011164029822686003	-0.41024955260097157	0.13435869904522155	-0.7908498814472867	-0.6512200127913415	-0.43655645696738304	-0.7461581373063594	-0.557242455149711	-0.5597239197332777	0.19383307309854073	-0.08856929068536318	-0.25019632724850627	-0.012532627927582626	-0.16362569456277615	-0.1478172539877014	-0.19430598217812048	-0.28917549904489986	0
0.09489184574770944	-0.6566556577331943	-0.08440883075149226	0.12423512189920063	-0.2935505679357411	0.4491118261597558	-0.11302065248171532	6.194661483416351e-05	-0.4336044297464262	-0.4584822514857476	-0.7908498814472867	-0.6512200127913415	-0.43655645696738304	-0.7461581373063594	-0.557242455149711	-0.5597239197332777	0.19383307309854125	-0.08856929068536318	-0.25019632724850627	-0.012532627927582626	-0.16362569456277615	-0.1478172539877014	-0.19430598217812048	-0.28917549904489986	0
0.0822825219932868	-0.578407392510952	-0.08440883075149226	0.12600308731698445	-0.2968816579994379	0.4603152222411408	-0.11302065248171532	0.0006397916518595094	-0.4336044297464262	0.19232719587955224	-0.8254354287662126	-0.7137934527208754	-0.43655645696738304	-0.817849917188612	-0.5600658353117216	-0.5876894257995	-1.0556691643422091	-0.08856929068536318	-0.25019632724850627	-0.012532627927582626	-0.16362569456277615	-0.1478172539877014	-0.19430598217812048	-0.28917549904489986	0
0.06821827626719906	-0.49233430076648543	-0.08440883075149226	0.11438502885726162	-0.2950350206420391	0.4371081875011298	-0.12035444573187508	-0.003165831324043832	-0.425819470697943	-1.0580905014859692	-0.808980630922847	-0.6800191082411038	-0.43655645696738304	-0.7750725015682624	-0.5587940888581194	-0.5876894257995	0.04902417006078955	-0.08856929068536318	-0.25019632724850627	-0.012532627927582626	-0.16362569456277615	-0.1478172539877014	-0.19430598217812048	-0.28917549904489986	0
0.09586179372881913	-0.6566556577331943	-0.08440883075149226	0.11558471967647252	-0.2942931386674161	0.4371081875011298	-0.12035444573187508	-0.00277263469739221	-0.42359519668408957	-1.1879895074470892	-0.808980630922847	-0.6800191082411038	-0.43655645696738304	-0.7750725015682624	-0.5587940888581194	-0.5876894257995	0.04902417006078955	-0.08856929068536318	-0.25019632724850627	-0.012532627927582626	-0.16362569456277615	-0.1478172539877014	-0.19430598217812048	-0.28917549904489986	0
0.0808276000216217	-0.6566556577331943	-0.08440883075149226	0.11047024828931205	-0.2967884524586126	0.4371081875011298	-0.1230866432172289	-0.004447974431506665	-0.4224830596771616	-0.6355748441355363	-0.8286857592044082	-0.6715781150183783	-0.43655645696738304	-0.7750725015682624	-0.5592044407916565	-0.5876894257995	0.68561720657499	-0.08856929068536318	-0.25019632724850627	-0.012532627927582626	-0.16362569456277615	-0.1478172539877014	-0.19430598217812048	-0.28917549904489986	0
0.07500791213496578	-0.5268007985429494	-0.08440883075149226	0.10529263528008648	-0.29847873780020023	0.4371081875011298	-0.1230866432172289	-0.006142174317252597	-0.43805297777413305	0.3578435155167281	-0.7932876292759335	-0.6690432222982314	-0.43655645696738304	-0.7750725015682624	-0.5578802255291436	-0.5315557650723726	-0.6452234819341562	-0.08856929068536318	-0.25019632724850627	-0.012532627927582626	-0.16362569456277615	-0.1478172539877014	-0.19430598217812048	-0.28917549904489986	0
0.10580376053519096	-0.598900985783444	-0.08440883075149226	0.1114173726202669	-0.2909485942690125	0.4371081875011298	-0.11719084864357107	-0.004134618530027868	-0.4069131415801927	0.19023977943275433	-0.7988741347165824	-0.668532031964363	-0.43655645696738304	-0.7750725015682624	-0.5580991067881976	-0.5315557650723726	-0.35990782555025136	-0.08856929068536318	-0.25019632724850627	-0.012532627927582626	-0.16362569456277615	-0.1478172539877014	-0.19430598217812048	-0.28917549904489986	0
0.0607011794136009	-0.6566556577331943	-0.08440883075149226	0.10945998233629212	-0.28764184475036375	0.42470442755388327	-0.11719084864357107	-0.004772630530179824	-0.4069131415801927	-0.22409400331167537	-0.8436677510679663	-0.6980017011055563	-0.43655645696738304	-0.7994978777712397	-0.5602195673681275	-0.6099807712146047	0.7766224483401797	-0.08856929068536318	-0.25019632724850627	-0.012532627927582626	-0.16362569456277615	-0.1478172539877014	-0.19430598217812048	-0.28917549904489986	0
0.06361102335692886	-0.6566556577331943	-0.08440883075149226	0.1010621466018172	-0.2871934501893482	0.42470442755388327	-0.11719084864357107	-0.007517834846337351	-0.41525416913214114	0.826720470634382	-0.8436677510679663	-0.6980017011055561	-0.43655645696738304	-0.7994978777712397	-0.5602195673681275	-0.6099807712146047	0.7766224483401791	-0.08856929068536318	-0.25019632724850627	-0.012532627927582626	-0.16362569456277615	-0.1478172539877014	-0.19430598217812048	-0.28917549904489986	0
0.08955713185160781	-0.32018811727755225	-0.08440883075149226	0.10333524499611313	-0.28595897519806535	0.42470442755388327	-0.11719084864357107	-0.006774005716436223	-0.39523570300746286	0.3805158959543206	-0.7519474890151325	-0.5589151937712338	-0.43655645696738304	-0.6530776496139319	-0.5513290194944536	-0.5315557650723726	0.8994009497031964	-0.08856929068536318	-0.25019632724850627	-0.012532627927582626	-0.16362569456277615	-0.1478172539877014	-0.19430598217812048	-0.28917549904489986	0
0.08276749598384109	-0.5294090740503574	-0.08440883075149226	0.10535577690215014	-0.2860833065845763	0.42470442755388327	-0.11719084864357107	-0.006113611388407446	-0.39523570300746286	0.026524290592330056	-0.7526584987984878	-0.5591031146789295	-0.43655645696738304	-0.6530776496139319	-0.551381681834739	-0.5343928453979314	0.922370364509354	-0.08856929068536318	-0.25019632724850627	-0.012532627927582626	-0.16362569456277615	-0.1478172539877014	-0.19430598217812048	-0.28917549904489986	0
0.08058511302634457	-0.5487848349625317	-0.08440883075149226	0.09878904820752413	-0.2950248098396308	0.42470442755388327	-0.1268254397761338	-0.008265697970197348	-0.4108056211044343	-0.5030425056765161	-0.7389969536754466	-0.5631255008851205	-0.43655645696738304	-0.6530776496139319	-0.5507298327292416	-0.5343928453979314	0.6386091094259028	-0.08856929068536318	-0.25019632724850627	-0.012532627927582626	-0.16362569456277615	-0.1478172539877014	-0.19430598217812048	-0.28917549904489986	0
0.09949909865797964	-0.4094284007095858	-0.08440883075149226	0.10889170773771777	-0.29417340625141947	0.42950588301733295	-0.120929645202476	-0.004962969483156672	-0.4341604982498889	-0.6982669199760808	-0.6716033834959834	-0.5750893602206936	-0.43655645696738304	-0.6530776496139319	-0.5459299030078868	-0.5212206867435513	-0.4952754611720607	-0.08856929068536318	-0.25019632724850627	-0.012532627927582626	-0.16362569456277615	-0.1478172539877014	-0.19430598217812048	-0.28917549904489986	0
0.0730680161727464	-0.47370376142785625	-0.08440883075149226	0.11135423099820324	-0.29888417777532744	0.4451106132735471	-0.120929645202476	-0.004159718884321292	-0.4341604982498889	0.23759378417807842	-0.6217311258349185	-0.6373221464205749	-0.15008464350068226	-0.6530776496139319	-0.5433013544243745	-0.5422961405905594	0.06214505351538412	-0.08856929068536318	-0.25019632724850627	-0.012532627927582626	-0.16362569456277615	-0.1478172539877014	-0.19430598217812048	-0.28917549904489986	0
0.0864048009130016	-0.6566556577331943	-0.010029758532750057	0.11053338991137426	-0.29925831511472967	0.4451106132735471	-0.120929645202476	-0.004428465283660774	-0.4413893887949119	0.5286980668666278	-0.7134513878877525	-0.6396519873475294	-0.43655645696738304	-0.71631956962056	-0.5521919022980484	-0.5911344519091071	-1.1493773634678328	-0.07295425243364373	-0.14933146928844523	-0.012532627927582626	-0.10221640468664536	-0.14642510499896527	-0.19430598217812048	1.9400435237081548	0
0.3160399854406678	-0.6566556577331943	-0.010029758532750057	0.1712756303366677	-0.16185080992304565	0.4451106132735471	0.0074836366091468945	0.015876963074060137	-0.41136168960789704	1.7210600740093553	-0.7481385080328719	-0.6096121781808703	-0.43655645696738304	-0.71631956962056	-0.5534634552202758	-0.4738009155877831	-0.49915744494336034	-0.05733921418192435	-0.1266626097582804	-0.012532627927582626	-0.10221640468664536	-0.14503295601022917	0.008686583816184456	0.31754107102740964	0
0.033300148947257975	-0.6566556577331943	-0.08440883075149226	0.15896301403424323	-0.15071462205661237	0.3794907219397245	0.0074836366091468945	0.011869380707142208	-0.39412356600053744	1.5109755844240307	-0.7775438412159232	-0.5926932649844342	-0.43655645696738304	-0.71631956962056	-0.5543772531301954	-0.4738009155877831	0.09904909399942272	-0.05733921418192435	-0.1266626097582804	-0.012532627927582626	-0.10221640468664536	-0.14503295601022917	0.008686583816184456	0.31754107102740964	1
0.10313640358714014	-0.6566556577331943	-0.010029758532750057	0.15991013836519807	-0.15096150284298346	0.3794907219397245	0.0074836366091468945	0.012180253204742015	-0.385782538448589	1.4910746368887988	-0.8449374113953866	-0.6568652668999891	-0.43655645696738304	-0.7618695955125988	-0.5591771828515503	-0.6728018355662635	1.657976234825481	-0.04172417593020485	-0.1266626097582804	-0.012532627927582626	-0.10221640468664536	-0.14364080702149304	0.008686583816184456	-0.8958920691172094	1
0.17636747616090456	-0.566297541940843	0.06434931368599209	0.18680846936434012	-0.153695898146401	0.3794907219397245	0.0074836366091468945	0.021047923660408835	-0.24843361809317246	0.8078975147069417	-0.8701782587044998	-0.726496629200173	-0.43655645696738304	-0.8274880386092462	-0.5611645565389107	-0.6728018355662635	1.6579762348254825	-0.010494099426766022	-0.09071498373692742	-0.012532627927582626	-0.04080711481051461	-0.14054714260207943	-0.19430598217812048	-0.2891754990449023	1
0.19479648780198425	-0.4407277067984827	-0.010029758532750057	0.21503277442682178	-0.15857580299217064	0.3794907219397245	0.0074836366091468945	0.030380431977834566	-0.24454113856893087	0.08431122522743492	-0.8113168059253001	-0.6348612003745995	-0.43655645696738304	-0.7385004517940745	-0.5575030492345099	-0.5745172671451199	0.8540443650733357	-0.010494099426766022	-0.09071498373692742	-0.012532627927582626	-0.04080711481051461	-0.14054714260207943	-0.19430598217812048	-0.2891754990449023	1
0.44746793688100145	-0.6566556577331943	-0.010029758532750057	0.2492555335853537	-0.08421332908070328	0.3794907219397245	0.08542316487555246	0.04220630286054222	-0.24454113856893087	0.9501695126823284	-0.8113168059253001	-0.6348612003745995	-0.43655645696738304	-0.7385004517940745	-0.5575030492345099	-0.5745172671451199	0.8540443650733357	-0.010494099426766022	-0.09071498373692742	-0.012532627927582626	-0.04080711481051461	-0.14054714260207943	-0.19430598217812048	-0.2891754990449023	1
0.31264516750678556	-0.5791526140844971	-0.010029758532750057	0.32199468220275335	-0.11632236231460065	0.4947256530625351	0.08542316487555246	0.06640336416760452	-0.1422245339316937	0.5133305717497988	-0.7901896580770283	-0.6456102725677814	-0.43655645696738304	-0.7385004517940745	-0.5570313342262053	-0.5745172671451199	0.42701748186683824	0.00512093882495342	-0.1493314692884453	0.07494464624714926	-0.04080711481051461	-0.13915499361334333	-0.19430598217812048	1.9400435237081526	1
0.46371456556458457	-0.5638755718268212	0.06434931368599209	0.4158862742114951	-0.11585012349925321	0.6155622822260364	0.0950577560081152	0.0982776897621689	0.1246883477306562	-0.17271536500813803	-0.7648980243548182	-0.6642473555571677	-0.43655645696738304	-0.7385004517940745	-0.5563553264083916	-0.6561846508022763	0.12402965937002484	0.02073597707667286	-0.12666260975828048	0.07494464624714926	-0.04080711481051461	-0.13745347818266584	0.008686583816184316	0.3175410710274005	1
0.2898513899507128	-0.411477760036835	-0.010029758532750057	0.44543655333731214	-0.14827449370186482	0.6459715001612218	0.0950577560081152	0.10821754926591033	-0.09329050562693107	-0.30778803845877495	-0.7226945150713715	-0.6229179112174138	-0.43655645696738304	-0.7177718892866829	-0.5522758185924598	-0.5222339297169651	-0.620502270588356	0.00512093882495342	-0.1493314692884453	0.07494464624714926	-0.04080711481051461	-0.13915499361334333	-0.19430598217812048	1.9400435237081524	1
0.5337933071997439	-0.5703962605953414	0.06434931368599209	0.5337085409823856	-0.16113577782212865	0.8028190453006031	0.1366159177590214	0.13862521484478682	-0.10830435522043977	-0.3810711491107601	-0.7580418585867493	-0.6444612949017732	-0.43655645696738304	-0.7177718892866829	-0.5553530001605946	-0.6561846508022763	0.5376239836344994	0.02073597707667286	-0.12666260975828048	0.07494464624714926	-0.04080711481051461	-0.13745347818266584	0.008686583816184316	0.3175410710274005	1
0.2675425863851944	-0.6054216745519643	-0.010029758532750057	0.48685745741110953	-0.141055114556142	0.7660078867474821	0.1366159177590214	0.12250575151811287	-0.056033915894895744	0.4185653988703456	-0.7440755949851273	-0.6651729237745432	-0.3004947148199863	-0.7177718892866829	-0.5551468619885404	-0.6561846508022763	1.3988244491056065	0.02073597707667286	-0.12666260975828048	0.07494464624714926	-0.04080711481051461	-0.13745347818266584	0.008686583816184316	0.3175410710274005	1
0.5187591134925476	-0.554746607550893	0.06434931368599209	0.5405278361652662	-0.12781155370457611	0.7660078867474821	0.1366159177590214	0.141164439966851	0.07019363439125874	-0.6196087876713593	-0.7374225748694455	-0.6683242839836349	-0.3004947148199863	-0.7177718892866829	-0.5548029948967166	-0.6557793536129107	1.252445389095695	0.036351015328392196	-0.12666260975828048	0.07494464624714926	-0.04080711481051461	-0.13575196275198836	0.008686583816184316	-0.8958920691172001	1
0.2605104635221516	-0.6566556577331943	-0.010029758532750057	0.4876151568758748	-0.10983786355320743	0.7544043693774785	0.1366159177590214	0.12294437646064005	0.12135193670987733	0.29997104330608265	-0.7627142085916556	-0.6403315756779324	-0.43655645696738304	-0.7177718892866829	-0.5554790027145303	-0.61768141781255	0.5771827742676089	0.02073597707667286	-0.12666260975828048	0.07494464624714926	-0.04080711481051461	-0.13745347818266584	0.008686583816184316	0.3175410710274005	1
0.568711434519685	-0.23392872013969934	0.06434931368599209	0.5602280222491443	-0.09079754396719279	0.7544043693774785	0.15732309870064948	0.1482494105370443	0.15582818392459652	-0.7059180593698994	-0.7143147569103983	-0.5137422267272168	-0.43655645696738304	-0.5919481945762101	-0.5461663138482232	-0.61768141781255	1.3263926632353649	0.036351015328392196	-0.12666260975828048	0.07494464624714926	-0.04080711481051461	-0.13575196275198836	0.008686583816184316	-0.8958920691172001	1
0.2614804115032602	-0.6566556577331943	-0.010029758532750057	0.489319980671595	-0.08756484811689681	0.7544043693774785	0.15732309870064948	0.12367714096194386	0.13525364929645806	0.36927581790605657	-0.7378288661742199	-0.49673378656494904	-0.43655645696738304	-0.5919481945762101	-0.5467506395844892	-0.5619530542747881	1.3379623006385428	0.02073597707667286	-0.12666260975828048	0.07494464624714926	-0.04080711481051461	-0.13745347818266584	0.008686583816184316	0.3175410710274005	1
0.6409725591123397	-0.29522319456378926	0.06434931368599209	0.5865580786497149	-0.05354797519742193	0.7544043693774785	0.20017545926040692	0.15771394606527506	0.24980376100988272	-0.5226049805741387	-0.6532694883680359	-0.4553191316655753	-0.43655645696738304	-0.5919481945762101	-0.5366979794181149	-0.27966356188168917	-0.20579572527176898	0.036351015328392196	-0.12666260975828048	0.07494464624714926	-0.04080711481051461	-0.13575196275198836	0.008686583816184316	-0.8958920691172001	1
0.2689975083568595	-0.3503695910061314	-0.010029758532750057	0.5215222079240884	-0.03801547815084788	0.7544043693774785	0.20017545926040692	0.13519170557917395	0.24980376100988272	0.39042900184182555	-0.5975567932008383	-0.45258399665768395	-0.43655645696738304	-0.5919481945762101	-0.5301464599171136	-0.27966356188168917	-1.1684529570392175	0.02073597707667286	-0.12666260975828048	0.07494464624714926	-0.04080711481051461	-0.13745347818266584	0.008686583816184316	0.3175410710274005	1
0.6778305823945002	-0.6566556577331943	0.06434931368599209	0.6301889394957402	-0.016784885041996964	0.7560048545319604	0.2220330391432368	0.17332907263671932	0.3982740514345613	-0.6195601318978107	-0.5975567932008383	-0.45258399665768395	-0.43655645696738304	-0.5919481945762101	-0.5301464599171136	-0.27966356188168917	-1.1684529570392175	0.036351015328392196	-0.12666260975828048	0.07494464624714926	-0.04080711481051461	-0.13575196275198836	0.008686583816184316	-0.8958920691172001	1
0.2449912958243999	-0.2890751165820416	-0.010029758532750057	0.5458948740406814	0.00798848161176595	0.7287966069057425	0.2220330391432368	0.14407005514455065	0.41551217504192345	0.3258777231957901	-0.6125895714774933	-0.4740794144596274	-0.43655645696738304	-0.6310287965009739	-0.5335690541022762	-0.27966356188168917	-1.2920637860330537	0.02073597707667286	-0.12666260975828048	0.07494464624714926	-0.04080711481051461	-0.13745347818266584	0.008686583816184316	0.3175410710274005	1
0.6341829232445741	-0.33751451886247735	0.06434931368599209	0.6429435471526088	0.0028220569767943024	0.7287966069057425	0.2220330391432368	0.17800202134274706	0.3982740514345613	-0.7449523547882598	-0.5255924458426624	-0.5359734515715028	-0.43655645696738304	-0.6310287965009739	-0.525570568657081	-0.6128178515401635	-2.921796671045305	0.036351015328392196	-0.12666260975828048	0.07494464624714926	-0.04080711481051461	-0.13575196275198836	0.008686583816184316	-0.8958920691172001	1
0.27724206619628905	-0.4761257315418781	-0.010029758532750057	0.5482311140570395	0.001541222600762242	0.7287966069057425	0.2220330391432368	0.14482090734062245	0.3827041333375924	0.3263704461731652	-0.5749060529596622	-0.5451319342707666	-0.43655645696738304	-0.6310287965009739	-0.533269952725489	-0.5220312811222825	-2.045991971876668	0.02073597707667286	-0.12666260975828048	0.07494464624714926	-0.04080711481051461	-0.13745347818266584	0.008686583816184316	0.3175410710274005	1
0.40988245261300954	-0.6268467947913877	0.06434931368599209	0.5849163964760569	-0.022060142800985037	0.7287966069057425	0.2220330391432368	0.1574018015918601	0.36379780421984464	0.0009448418361560134	-0.6502730899953243	-0.5162254424400189	-0.43655645696738304	-0.6310287965009739	-0.5405672739999464	-0.3580885680239212	-0.6920648306433965	0.036351015328392196	-0.12666260975828048	0.07494464624714926	-0.04080711481051461	-0.13575196275198836	0.008686583816184316	-0.8958920691172001	1
0.4440731189471181	-0.43029460476885045	-0.010029758532750057	0.5240478728066361	-0.0872986258647088	0.7287966069057425	0.19614906296620185	0.13569436544549857	-0.07215990249532736	0.4506136879611608	-0.5885675980827034	-0.5731619563110608	-0.3573932615361704	-0.6310287965009739	-0.5365433887365957	-0.5220312811222825	-1.442152285482092	0.02073597707667286	-0.12666260975828048	0.07494464624714926	-0.04080711481051461	-0.13745347818266584	0.008686583816184316	0.3175410710274005	1
0.6637663366684124	-0.6164136927617554	-0.010029758532750057	0.6330934541106712	-0.07723190397291134	0.7820127382923169	0.21369264681952527	0.1738650280901395	0.05962833282545689	-0.28255215448341586	-0.6777993258937938	-0.5860441917390241	-0.3573932615361704	-0.665356352245699	-0.5470269914844635	-0.4703558894781759	-0.5899413803288742	0.020735977076672754	-0.12666260975828048	0.07494464624714926	-0.04080711481051461	-0.13745347818266584	0.008686583816184316	0.31754107102741325	1
0.4241891853343744	-0.5105922293183419	0.06434931368599209	0.5784128094034946	-0.10999670538149871	0.7820127382923169	0.21369264681952527	0.15447169106435454	-0.3763293738897151	0.5940215653922752	-0.7249799036607277	-0.6487097396923219	-0.3573932615361704	-0.731106824402903	-0.5533500512862574	-0.5202074437701374	-0.8634254348436166	0.02073597707667286	-0.12666260975828048	0.07494464624714926	-0.04080711481051461	-0.13745347818266584	0.008686583816184316	0.3175410710274005	1
0.8997061830732911	-0.27882831994579554	-0.08440883075149226	0.7404973532410469	-0.0035061193484474304	1.0008790831679324	0.35360991804316433	0.21255125957098386	0.0946606485436388	0.8751611890907031	-0.6711970921912088	-0.5518494456854945	-0.3573932615361704	-0.623767198170359	-0.5446988635620394	-0.4703558894781759	0.12026517454912238	0.00512093882495342	-0.06149545682242292	-0.012532627927582626	-0.04080711481051461	-0.13884562717140198	0.008686583816184316	-0.799847365772717	1
0.36065759257170354	-0.6190219682691634	0.06434931368599209	0.7276796039621146	0.011222082371047812	0.9196544615778957	0.35360991804316433	0.20811922800391056	0.0946606485436388	0.7616695880690729	-0.669064062841143	-0.5548577425295369	-0.3366129227354771	-0.623767198170359	-0.5446574205899016	-0.4703558894781759	0.15494823313351377	0.00512093882495342	-0.06149545682242292	-0.012532627927582626	-0.04080711481051461	-0.13884562717140198	0.008686583816184316	-0.7998473657727169	1
0.48893321307343096	-0.3799921485545517	-0.08440883075149226	0.7393608040439011	0.004039077811789967	0.9196544615778957	0.35360991804316433	0.21221690353327294	0.0946606485436388	0.6884162418622359	-0.655351731305005	-0.5431437604689805	-0.3366129227354771	-0.623767198170359	-0.5426703167561482	-0.41564076891382806	-0.16801646897957823	-0.010494099426766022	-0.02465564830894906	-0.012532627927582626	-0.04080711481051461	-0.1402377761601381	0.21167914981048924	-0.28917549904490164	1
0.712506222719163	-0.315530482442895	-0.010029758532750057	0.7520522700787076	0.013377525674511455	0.9196544615778957	0.35360991804316433	0.21684277683536596	0.20643041773974732	0.490225738523708	-0.5733316741536613	-0.5562581886305316	-0.3366129227354771	-0.623767198170359	-0.5336591007074175	-0.46062875693340305	-1.4064938957491426	-0.010494099426766022	-0.02465564830894906	-0.012532627927582626	-0.04080711481051461	-0.1402377761601381	0.21167914981048924	-0.28917549904490164	1
0.904070948988283	-0.4500429764677973	-0.08440883075149226	0.8770095401427984	0.04255130750056356	0.9196544615778957	0.35619831566086746	0.26220271395918543	0.4872450119886805	-0.548810734748012	-0.5568260898971988	-0.5683496206403099	-0.3366129227354771	-0.623767198170359	-0.5319821240872241	-0.5264895502053034	-1.8757467854156598	-0.04172417593020491	-0.04846661132838421	-0.012532627927582626	-0.04080711481051461	-0.1433314405795517	0.008686583816184456	0.9647602012536951	1
0.5141518605822774	-0.5933118239818553	-0.08440883075149226	0.7766143610614914	-0.001971224264122222	0.9196544615778957	0.35619831566086746	0.2254934067795467	0.05796012731506619	0.3864835915018561	-0.6425535552046097	-0.5723789061093383	-0.3366129227354771	-0.649776923100016	-0.5428776242938331	-0.44076919465449155	-0.8010322762450891	-0.04172417593020485	-0.04846661132838421	-0.012532627927582626	-0.04080711481051461	-0.1433314405795517	0.008686583816184456	0.9647602012536907	1
0.07864521706412629	-0.6408196992953595	-0.08440883075149226	0.7031806546013916	0.1356545887064022	0.4543134029118278	0.35619831566086746	0.200853495905187	0.05796012731506619	-0.7893449977145627	-0.648495565536936	-0.5617954552591674	-0.39450100939455135	-0.649776923100016	-0.5429691537309163	-0.44076919465449155	-0.8972774712870611	-0.07295425243364373	-0.14933146928844523	-0.012532627927582626	-0.10221640468664536	-0.14642510499896527	-0.19430598217812048	1.940043523708154	1
0.08519236593661475	-0.39862268789318084	-0.08440883075149226	0.598049853865309	0.22787151525771104	0.4543134029118278	0.35619831566086746	0.16514005496743053	0.9838141855813424	-0.24058049097670928	-0.6535742068466167	-0.566860090725082	-0.39450100939455135	-0.649776923100016	-0.5437514566119687	-0.46103405412276854	-0.8383804810623129	-0.07295425243364373	-0.14933146928844523	-0.012532627927582626	-0.10221640468664536	-0.14642510499896527	-0.19430598217812048	1.940043523708154	1
0.13029494705820482	-0.6566556577331943	-0.08440883075149226	0.44644681929033353	0.21586774439535591	0.4543134029118278	0.35619831566086746	0.11238136801070622	0.5289501497484226	0.8435584895558391	-0.7465641292268709	-0.5983759622433662	-0.43655645696738304	-0.708661884108275	-0.5528898473060597	-0.46528967461110665	-0.13733295028321807	-0.08856929068536318	-0.25019632724850627	-0.012532627927582626	-0.16362569456277615	-0.1478172539877014	-0.19430598217812048	-0.28917549904489986	0
0.13126489503931452	-0.49512888166727975	-0.08440883075149226	0.24521446977327682	-0.04476067334600713	0.4543134029118278	0.12496812847935582	0.041154417176525536	-0.3490820172200164	1.6756826513948602	-0.7588544411962982	-0.6118097218313583	-0.43655645696738304	-0.708661884108275	-0.5541933001955937	-0.5143306345243371	0.16990603748717958	-0.08856929068536318	-0.25019632724850627	-0.012532627927582626	-0.16362569456277615	-0.1478172539877014	-0.19430598217812048	-0.28917549904489986	0
0.10313640358714014	-0.6566556577331943	-0.08440883075149226	0.13818942037528162	-0.27754929804655537	0.4543134029118278	-0.1020918625403007	0.004654773143249333	-0.3513062912338698	-0.1454569389428949	-0.7761218216492127	-0.5972525255619286	-0.43655645696738304	-0.708661884108275	-0.5545084019832232	-0.4971055039763016	0.3049406856264431	-0.08856929068536318	-0.25019632724850627	-0.012532627927582626	-0.16362569456277615	-0.1478172539877014	-0.19430598217812048	-0.28917549904489986	0
0.1358721479495847	-0.5893994107207432	-0.08440883075149226	0.15309084318231744	-0.2812878535930254	0.4651166777045905	-0.09935966505494688	0.009551303883095363	-0.39023108647629584	-1.0454520912254828	-0.7621047716344939	-0.6068258519908795	-0.43655645696738304	-0.708661884108275	-0.5541728676436899	-0.4971055039763016	0.09100397963101949	-0.08856929068536318	-0.25019632724850627	-0.012532627927582626	-0.16362569456277615	-0.1478172539877014	-0.19430598217812048	-0.28917549904489986	0
0.09949909865797964	-0.5756128116101576	-0.08440883075149226	0.15681619888407605	-0.2882663837012434	0.48872383373322204	-0.09935966505494688	0.010772003794351732	-0.39023108647629584	-0.723383604422717	-0.8103518640764608	-0.6816960658264922	-0.43655645696738304	-0.7770529374766119	-0.5588857654880791	-0.5846496968792584	0.042828635706418754	-0.08856929068536318	-0.25019632724850627	-0.012532627927582626	-0.16362569456277615	-0.1478172539877014	-0.19430598217812048	-0.28917549904489986	0
0.10022655964381108	-0.4968056302077564	-0.08440883075149226	0.14898663774817547	-0.2871786514416983	0.48872383373322204	-0.09935966505494688	0.008195379082896059	-0.38355826443473556	0.32841565267844686	-0.7667771216394001	-0.679733977614197	-0.43655645696738304	-0.7770529374766119	-0.5568791340660334	-0.5720854840089267	-1.0735765345575472	-0.08856929068536318	-0.25019632724850627	-0.012532627927582626	-0.16362569456277615	-0.1478172539877014	-0.19430598217812048	-0.28917549904489986	0
0.13393225198736533	-0.6566556577331943	-0.08440883075149226	0.14968119559087856	-0.2862045238500076	0.48872383373322204	-0.09935966505494688	0.008424694704984945	-0.3774415108966406	0.30239464017234274	-0.810808941794332	-0.6827404911413915	-0.43655645696738304	-0.7782411990216216	-0.5589280834400943	-0.5846496968792584	0.017149585469727936	-0.08856929068536318	-0.25019632724850627	-0.012532627927582626	-0.16362569456277615	-0.1478172539877014	-0.19430598217812048	-0.28917549904489986	0
0.12544520715265747	-0.6566556577331943	-0.08440883075149226	0.15549022482073926	-0.2873063863106587	0.48872383373322204	-0.09935966505494688	0.010336035857460473	-0.3774415108966406	-0.5845531412564664	-0.810808941794332	-0.6827404911413915	-0.43655645696738304	-0.7782411990216216	-0.5589280834400943	-0.5846496968792584	0.017149585469727845	-0.08856929068536318	-0.25019632724850627	-0.012532627927582626	-0.16362569456277615	-0.1478172539877014	-0.19430598217812048	-0.28917549904489986	0
0.11089598743601545	-0.5981557642098989	-0.08440883075149226	0.14898663774817691	-0.29108693202855634	0.48872383373322204	-0.1005100639961487	0.008192510633158127	-0.39690390851785357	0.16163889649244884	-0.813195903209882	-0.6828582412110104	-0.43655645696738304	-0.7782411990216216	-0.5590145592550817	-0.5846496968792584	0.1594226064873077	-0.08856929068536318	-0.25019632724850627	-0.012532627927582626	-0.16362569456277615	-0.1478172539877014	-0.19430598217812048	-0.28917549904489986	0
0.12011049325655584	-0.6438005855895402	-0.08440883075149226	0.154353675623592	-0.2944073679572983	0.48992419759908357	-0.1005100639961487	0.009956935977285863	-0.4213709226702362	-0.5156290203762726	-0.8317837304033134	-0.6802491175831445	-0.43655645696738304	-0.7782411990216216	-0.5595173701214595	-0.6091701768358736	1.0251371294925935	-0.08856929068536318	-0.25019632724850627	-0.012532627927582626	-0.16362569456277615	-0.1478172539877014	-0.19430598217812048	-0.28917549904489986	0
0.1235053111904392	-0.26299236150796085	-0.08440883075149226	0.16041527134170877	-0.3012209506014821	0.5075295342984021	-0.1005100639961487	0.011950470702723743	-0.4425015258018399	-0.40489289052481753	-0.7680467819668203	-0.5089433078850736	-0.43655645696738304	-0.6125447280230452	-0.549353960944433	-0.6091701768358736	1.544618976775108	-0.08856929068536318	-0.25019632724850627	-0.012532627927582626	-0.16362569456277615	-0.1478172539877014	-0.19430598217812048	-0.28917549904489986	0
0.11792811029905931	-0.3509285071862903	-0.08440883075149226	0.15624792428550457	-0.3051777885072268	0.5075295342984021	-0.10554305936390548	0.01057629406658553	-0.44194545729837464	-1.029542617652613	-0.6847062780749595	-0.48757352109506363	-0.43655645696738304	-0.6125447280230452	-0.5420137220432784	-0.35423824472494864	0.0004041185381737017	-0.08856929068536318	-0.25019632724850627	-0.012532627927582626	-0.16362569456277615	-0.1478172539877014	-0.19430598217812048	-0.28917549904489986	0
0.13102240804403736	-0.6566556577331943	-0.08440883075149226	0.15770018159296867	-0.30265165428042573	0.5075295342984021	-0.10223566240795076	0.011055380517230068	-0.44194545729837464	-0.07309608615441907	-0.6847062780749595	-0.48757352109506363	-0.43655645696738304	-0.6125447280230452	-0.5420137220432784	-0.35423824472494864	0.0004041185381737017	-0.08856929068536318	-0.25019632724850627	-0.012532627927582626	-0.16362569456277615	-0.1478172539877014	-0.19430598217812048	-0.28917549904489986	0
0.09586179372881913	-0.6566556577331943	-0.08440883075149226	0.1537854010250191	-0.29421312559527807	0.48272201440390905	-0.10223566240795076	0.009769942287591716	-0.44194545729837464	-1.487397851260153	-0.7006532117873571	-0.47192953663117104	-0.43655645696738304	-0.6125447280230452	-0.5422824744295509	-0.34025549169183744	0.050497342251506455	-0.08856929068536318	-0.25019632724850627	-0.012532627927582626	-0.16362569456277615	-0.1478172539877014	-0.19430598217812048	-0.28917549904489986	0
0.09586179372881913	-0.6566556577331943	-0.08440883075149226	0.1474712388186477	-0.2898251474546797	0.48272201440390905	-0.10223566240795076	0.007694857309053908	-0.3913432234832213	-0.4339713351880614	-0.7041574742910368	-0.4681553107491334	-0.43655645696738304	-0.6125447280230452	-0.5422954519348356	-0.34025549169183744	0.05126123598655708	-0.08856929068536318	-0.25019632724850627	-0.012532627927582626	-0.16362569456277615	-0.1478172539877014	-0.19430598217812048	-0.28917549904489986	0
0.09586179372881913	-0.6566556577331943	-0.08440883075149226	0.14027309390338372	-0.2895843672763795	0.48272201440390905	-0.10223566240795076	0.005328505478741447	-0.4041327990628766	0.6287310400244444	-0.8114691651645906	-0.5645371627635282	-0.43655645696738304	-0.6748624446057767	-0.5544654925339078	-0.6728018355662635	1.6579762348254825	-0.08856929068536318	-0.25019632724850627	-0.012532627927582626	-0.16362569456277615	-0.1478172539877014	-0.19430598217812048	-0.28917549904489986	0
0.09586179372881913	-0.3144126500825772	-0.010029758532750057	0.13452720629558668	-0.29048584453893866	0.48272201440390905	-0.10223566240795076	0.0034405655592772305	-0.4547350328780299	1.7635362116524402	-0.8015150281976163	-0.5370769072085261	-0.43655645696738304	-0.6489847487366761	-0.5526073514663854	-0.6728018355662635	1.6579762348254825	-0.07295425243364373	-0.14933146928844523	-0.012532627927582626	-0.10221640468664536	-0.14642510499896527	-0.19430598217812048	1.9400435237081548	0
0.09586179372881913	-0.4548869166958409	-0.08440883075149226	0.1253716710963479	-0.3134447556086555	0.48272201440390905	-0.1230866432172289	0.00042860582414728805	-0.4547350328780299	-0.22247497660780932	-0.746513342813774	-0.5303706215768965	-0.43655645696738304	-0.6489847487366761	-0.5494102976550449	-0.4533334075248233	0.38620966674812485	-0.07295425243364378	-0.1493314692884452	-0.012532627927582626	-0.10221640468664536	-0.14642510499896527	-0.19430598217812048	1.9400435237081626	0
0.09586179372881913	-0.4796655340162176	-0.08440883075149226	0.1253716710963479	-0.3134447556086555	0.48272201440390905	-0.1230866432172289	0.00042860582414728805	-0.4547350328780299	-0.22247497660780932	-0.6982662503718071	-0.5490369361342152	-0.43655645696738304	-0.6489847487366761	-0.5469502685604462	-0.4533334075248233	-0.43381347483825206	-0.07295425243364373	-0.14933146928844523	-0.012532627927582626	-0.10221640468664536	-0.14642510499896527	-0.19430598217812048	1.9400435237081546	0
0.11210842241240228	-0.6566556577331943	-0.010029758532750057	0.12960215977461717	-0.3028361553212694	0.48272201440390905	-0.11345205208466616	0.0018178668919624692	-0.4547350328780299	1.7635362116522337	-0.6982662503718071	-0.5490369361342152	-0.43655645696738304	-0.6489847487366761	-0.5469502685604462	-0.4533334075248233	-0.43381347483825206	-0.057339214181924295	-0.1266626097582804	-0.012532627927582626	-0.10221640468664536	-0.14503295601022917	0.008686583816184456	0.3175410710274032	1
0.2270472581738745	-0.4969919356011427	-0.08440883075149226	0.16376177731108685	-0.2298033016936152	0.48272201440390905	-0.045290914818474054	0.013156932431739477	-0.4174784431459946	1.6922185090724178	-0.6547422943478433	-0.5892837598962966	-0.43655645696738304	-0.6489847487366761	-0.5449483118751287	-0.6270032531679575	-0.9298973297585992	-0.05733921418192435	-0.1266626097582804	-0.012532627927582626	-0.10221640468664536	-0.14503295601022917	0.008686583816184456	0.31754107102740964	1
0.1960089227783711	-0.4794792286228313	-0.010029758532750057	0.18983926722339847	-0.22330874286523292	0.48272201440390905	-0.045290914818474054	0.021788181419017533	-0.22507874094771785	0.39869432127357374	-0.6997390563516146	-0.6575694045611448	-0.43655645696738304	-0.7485346603963788	-0.5516814810147928	-0.6537528676660831	-2.8911769041485864	-0.057339214181924295	-0.1266626097582804	-0.012532627927582626	-0.10221640468664536	-0.14503295601022917	0.008686583816184456	0.3175410710274032	1
0.4763238893190083	-0.6566556577331943	-0.010029758532750057	0.28890847224136584	-0.09037169320928536	0.48272201440390905	0.10253534912592567	0.055436531541504123	-0.19115856223645886	1.1521834113533793	-0.7547407417354569	-0.6362449169571185	-0.43655645696738304	-0.7659624963898546	-0.5548785348261334	-0.4802856706176317	-1.3378885701901808	-0.04172417593020491	-0.12666260975828036	-0.012532627927582626	-0.10221640468664536	-0.14364080702149304	0.008686583816184456	-0.8958920691172028	1
0.18267213803811588	-0.3634109685431718	-0.010029758532750057	0.3115131729401749	-0.1100935248235489	0.5095301407415065	0.10253534912592567	0.06290902664388874	-0.35297449674425796	1.2984762747170864	-0.7230500199630491	-0.5826205713429033	-0.43655645696738304	-0.6837083916630711	-0.5505854746784383	-0.480083022022949	-0.5307738114487164	-0.026109137678485463	-0.14933146928844523	-0.012532627927582626	-0.10221640468664536	-0.14224865803275694	-0.19430598217812048	-2.518394521797954	1
0.5706513304819033	-0.6566556577331943	0.06434931368599209	0.4309139802626597	-0.05064804451055811	0.6259654357301785	0.15847349764185065	0.1038707930577562	0.1880801571254648	0.4226851004758778	-0.7230500199630491	-0.5826205713429033	-0.43655645696738304	-0.6837083916630711	-0.5505854746784383	-0.480083022022949	-0.5307738114487164	-0.010494099426766022	-0.09071498373692742	-0.012532627927582626	-0.04080711481051461	-0.14054714260207943	-0.19430598217812048	-0.2891754990449023	1
0.2857291110309969	-0.6566556577331943	-0.010029758532750057	0.44619425280207603	-0.06035041573822331	0.6259654357301785	0.15847349764185065	0.1090326137717707	0.1880801571254648	0.2708809449390218	-0.7665739759870129	-0.5670887634227763	-0.43655645696738304	-0.6837083916630711	-0.5525874313637557	-0.480083022022949	0.3521078343100208	0.00512093882495342	-0.1493314692884453	0.07494464624714926	-0.04080711481051461	-0.13915499361334333	-0.19430598217812048	1.9400435237081524	1
0.5170617045256053	-0.615482165794824	0.06434931368599209	0.5297937604144346	-0.07271852164804013	0.6259654357301785	0.15847349764185065	0.13779063504169942	0.07575431942589103	-0.7886120108392586	-0.8036480575476822	-0.5795632036603453	-0.43655645696738304	-0.6837083916630711	-0.5549195116874952	-0.6280164961413712	1.5486925747028646	0.02073597707667286	-0.12666260975828048	0.07494464624714926	-0.04080711481051461	-0.13745347818266584	0.008686583816184316	0.3175410710274005	1
0.34877572980311233	-0.6566556577331943	-0.010029758532750057	0.49658126720891976	-0.07809224430895369	0.6259654357301785	0.15847349764185065	0.12625066875050428	0.07575431942589103	-0.16523017485221297	-0.8036480575476822	-0.5795632036603453	-0.43655645696738304	-0.6837083916630711	-0.5549195116874952	-0.6280164961413712	1.5486925747028646	0.02073597707667286	-0.12666260975828048	0.07494464624714926	-0.04080711481051461	-0.13745347818266584	0.008686583816184316	0.3175410710274005	1
0.48432596016316076	-0.27361176893097944	0.06434931368599209	0.5751294450561816	-0.13901756792836728	0.7960169833940473	0.15847349764185065	0.15315924002292064	-0.0688234914745485	-0.630542453060118	-0.7791690064350211	-0.5125363658632257	-0.43655645696738304	-0.6200703844747733	-0.5501502989388464	-0.6280164961413712	1.5935210201978003	0.036351015328392196	-0.12666260975828048	0.07494464624714926	-0.04080711481051461	-0.13575196275198836	0.008686583816184316	-0.8958920691172001	1
0.3453809118692301	-0.5420778408006253	-0.010029758532750057	0.5164708781589902	-0.1685180110199421	0.7960169833940473	0.12669372689115788	0.13261302508233522	-0.13610778039360122	0.10197112157601024	-0.7479353623804846	-0.5239770176896118	-0.43655645696738304	-0.6200703844747733	-0.5491193354991736	-0.5481729498363598	1.2038575427789724	0.02073597707667286	-0.12666260975828048	0.07494464624714926	-0.04080711481051461	-0.13745347818266584	0.008686583816184316	0.3175410710274005	1
0.483113525186774	-0.6566556577331943	0.06434931368599209	0.5678681585188553	-0.1936069393784183	0.8944468203947821	0.12669372689115788	0.1503821213652539	-0.14389273944208442	-0.648146894332148	-0.7479353623804846	-0.5239770176896118	-0.43655645696738304	-0.6200703844747733	-0.5491193354991736	-0.5481729498363598	1.2038575427789726	0.036351015328392196	-0.12666260975828048	0.07494464624714926	-0.04080711481051461	-0.13575196275198836	0.008686583816184316	-0.8958920691172001	1
0.3875736490474911	-0.17486991043624506	-0.010029758532750057	0.5341505323368297	-0.21203208302143106	0.8944468203947821	0.10728074475838169	0.13858379024899373	-0.14667308195940054	0.10936047401146776	-0.6278254954065354	-0.418329047888265	-0.43655645696738304	-0.5500949823797568	-0.5310240020408976	-0.25615632489848783	-0.1501225247097601	0.02073597707667286	-0.12666260975828048	0.07494464624714926	-0.04080711481051461	-0.13745347818266584	0.008686583816184316	0.3175410710274005	1
0.5245788013792035	-0.6566556577331943	0.06434931368599209	0.5799282083330237	-0.2038073387261852	0.8944468203947821	0.13115152278831377	0.15455788362710612	-0.23286369999620105	-0.7097619484072497	-0.6278254954065354	-0.418329047888265	-0.43655645696738304	-0.5500949823797568	-0.5310240020408976	-0.25615632489848783	-0.15012252470975992	0.036351015328392196	-0.12666260975828048	0.07494464624714926	-0.04080711481051461	-0.13575196275198836	0.008686583816184316	-0.8958920691172001	1
0.3764192472647324	-0.08134460295632683	-0.010029758532750057	0.5518301865146708	-0.2018157113656795	0.8944468203947821	0.13115152278831377	0.1447640411760229	-0.21006489135420917	0.29360576775377234	-0.5754139170906304	-0.3326616641152454	-0.43655645696738304	-0.48381639398032633	-0.5165538301496846	-0.14875256971661957	-0.13365631509759177	0.02073597707667286	-0.12666260975828048	0.07494464624714926	-0.04080711481051461	-0.13745347818266584	0.008686583816184316	0.3175410710274005	1
0.4814161162198328	-0.6095203932064626	-0.010029758532750057	0.5872526364924137	-0.21838531469683126	0.945662345338252	0.13115152278831377	0.15707373353277135	-0.23564404251351717	-0.47872155642707714	-0.5937985986316746	-0.31775340284361714	-0.43655645696738304	-0.48381639398032633	-0.5174103182405306	-0.14875256971661957	-0.02787047139654617	0.020735977076672754	-0.12666260975828048	0.07494464624714926	-0.04080711481051461	-0.13745347818266584	0.008686583816184316	0.31754107102741325	1
0.4692917664559645	-0.27696526601193266	0.06434931368599209	0.5836535640347823	-0.22049838991162798	0.945662345338252	0.13115152278831377	0.15580904946412377	-0.23953652203775877	-0.34348048114123253	-0.4902958887403813	-0.35831255546055607	-0.43655645696738304	-0.48381639398032633	-0.5060888854618196	-0.20002266417136047	-1.0529620382723215	0.02073597707667286	-0.12666260975828048	0.07494464624714926	-0.04080711481051461	-0.13745347818266584	0.008686583816184316	0.3175410710274005	1
0.5124544516153352	-0.6164136927617554	-0.010029758532750057	0.6161714993975941	-0.22821587940529112	0.945662345338252	0.13115152278831377	0.1671829611810749	-0.35575483926157664	-1.5153345849986757	-0.6106596877798146	-0.3643543557179682	-0.43655645696738304	-0.48381639398032633	-0.5241901747800088	-0.30357609605425606	0.24399333759144098	0.02073597707667286	-0.12666260975828048	0.07494464624714926	-0.04080711481051461	-0.13745347818266584	0.008686583816184316	0.3175410710274005	1
0.06579340631442539	-0.23113413923890502	-0.010029758532750057	0.4967075504530471	-0.045671070998844085	0.4331069746149211	0.12396152940580407	0.12654051746040693	-0.21395737087845074	-1.8648856658385373	-0.4946635202667068	-0.39200672832065125	-0.32968614313524597	-0.48381639398032633	-0.5099706450996618	-0.2612225397655571	-0.9097364515020784	0.00512093882495342	-0.1493314692884453	0.07494464624714926	-0.04080711481051461	-0.13915499361334333	-0.19430598217812048	1.9400435237081524	1
0.490388135045095	-0.5493437511426906	-0.08440883075149226	0.5263841128229944	-0.03654175809158016	0.4331069746149211	0.12396152940580407	0.13689013387392523	-0.40635707307672997	-2.173819316775157	-0.6222389899658867	-0.47915183934433725	-0.32968614313524597	-0.5899677586678604	-0.5350587659481448	-0.31107409405751857	-0.12481065317550478	-0.010494099426766022	-0.09071498373692742	-0.012532627927582626	-0.04080711481051461	-0.14054714260207943	-0.19430598217812048	-0.2891754990449023	1
0.7365124352516226	0.024849471273859208	0.06434931368599209	0.5928090992340211	0.040825536657774046	0.4331069746149211	0.2568326071145835	0.16077622192814464	-0.35575483926157664	-1.1637375950585946	-0.4493112533712578	-0.3586628705364013	-0.32968614313524597	-0.40855982946304453	-0.4987594897692392	-0.3266780358480919	-0.42338366192852206	0.00512093882495342	-0.06149545682242292	-0.012532627927582626	-0.04080711481051461	-0.13884562717140198	0.008686583816184316	-0.799847365772717	1
0.3274368742187047	-0.6566556577331943	-0.08440883075149226	0.5558712503267477	0.049748453968908625	0.4331069746149211	0.2568326071145835	0.1479742252627328	-0.030454764735587718	-0.636654155016515	-0.5528139632625511	-0.30142278287592594	-0.43655645696738304	-0.40855982946304453	-0.5100809225479501	-0.2537245417622946	0.28397717702966063	-0.026109137678485463	-0.0614954568224229	-0.012532627927582626	-0.04080711481051461	-0.14193929159081556	0.008686583816184456	0.2214963676829131	1
0.6707984595314563	-0.43383440724318995	0.06434931368599209	0.5971027295343541	0.08291939497048291	0.4331069746149211	0.2568326071145835	0.1627566849616205	0.3326579680259018	-0.8042130576630082	-0.5030432784276798	-0.33887780887782554	-0.43655645696738304	-0.40855982946304453	-0.5063090778277928	-0.3266780358480919	0.0381834781521983	-0.010494099426766022	-0.02465564830894906	-0.012532627927582626	-0.04080711481051461	-0.1402377761601381	0.21167914981048924	-0.28917549904490164	1
0.8463590441122704	-0.5899583269009021	-0.08440883075149226	0.8003556109574478	-0.012772445084781361	0.8648378450368375	0.3219739471601217	0.233925288576431	0.1096744981371475	-0.688880800357317	-0.6008579100521307	-0.3358588622144885	-0.43655645696738304	-0.40855982946304453	-0.5201792588445607	-0.502982313222102	1.169600522957064	-0.026109137678485463	-0.0031288922680545975	-0.012532627927582626	-0.04080711481051461	-0.1416299251488742	0.21167914981048924	0.31754107102740525	1
0.8245352145373073	-0.6085888662395312	0.06434931368599209	0.8873647661612453	-0.007053085773449838	0.8648378450368375	0.3219739471601217	0.26547407303448267	-0.10218760168234223	-1.6889570032536843	-0.6170079894169156	-0.3239537277187684	-0.43655645696738304	-0.40855982946304453	-0.5209021721257094	-0.4827174537538249	1.1856215820474034	0.00512093882495342	-0.0031288922680545975	-0.012532627927582626	-0.04080711481051461	-0.1385362607294606	0.21167914981048924	-0.8958920691172081	1
0.23553430300858236	-0.6566556577331943	-0.010029758532750057	0.7569141749776119	0.10045256669732609	0.7131918766495283	0.3219739471601217	0.21955566284298375	0.6852053992215895	-0.606117706089992	-0.8027846885250366	-0.6402952489674363	-0.43655645696738304	-0.7336153765534791	-0.5573759236534419	-0.6002536386698317	1.076635767707512	-0.010494099426766022	-0.02465564830894906	-0.012532627927582626	-0.04080711481051461	-0.1402377761601381	0.21167914981048924	-0.28917549904490164	1
0.6691010505645152	-0.6566556577331943	0.06434931368599209	0.8458807204653856	0.04539014038742461	0.7131918766495283	0.3219739471601217	0.25093906821264717	-0.09829512215810064	-1.6625347851868855	-0.8027846885250366	-0.6402952489674363	-0.43655645696738304	-0.7336153765534791	-0.5573759236534419	-0.6002536386698317	1.076635767707512	0.02073597707667286	-0.04846661132838421	-0.012532627927582626	-0.04080711481051461	-0.1371441117407245	0.008686583816184316	-1.5431111993434985	1
0.33956122398257305	-0.6566556577331943	-0.08440883075149226	0.7596292647263535	0.09636077805362855	0.7131918766495283	0.3219739471601217	0.22047659367364195	0.657401974048428	-0.6141162343252745	-0.863525238588818	-0.7404485885355914	-0.43655645696738304	-0.844255729299939	-0.5612749430189594	-0.6205184981381088	0.12781691712459842	-0.010494099426766022	-0.02465564830894906	-0.012532627927582626	-0.04080711481051461	-0.1402377761601381	0.21167914981048924	-0.28917549904490164	1
1.0626574438996814	-0.48041075558976276	-0.08440883075149226	0.8159515916071867	0.1851574591938396	0.7131918766495283	0.4502434291040945	0.24193235173726851	0.657401974048428	-0.1505379096251082	-0.8336628276878953	-0.6660822656194	-0.43655645696738304	-0.7666226416926377	-0.5591849350097164	-0.6205184981381088	1.269500178002787	-0.010494099426766022	-0.02465564830894906	-0.012532627927582626	-0.04080711481051461	-0.1402377761601381	0.21167914981048924	-0.28917549904490164	1
0.5592544417038674	-0.3598711660688323	-0.08440883075149226	0.7468746570694834	0.1583053728168568	0.7131918766495283	0.4502434291040945	0.21673867065263228	0.3009620633284988	0.5110860773182034	-0.7658629662036577	-0.5651272334102977	-0.43655645696738304	-0.6811998395124951	-0.5524492663169446	-0.48109626499636277	0.3760707651837385	-0.04172417593020491	-0.04846661132838417	-0.012532627927582626	-0.04080711481051461	-0.1433314405795517	0.008686583816184456	0.9647602012536943	1
0.1441167057890154	-0.6566556577331943	-0.08440883075149226	0.7230702655514635	0.19549276436548602	0.562346150839462	0.4502434291040945	0.20879522614979915	0.3009620633284988	0.2410132050636363	-0.7658629662036577	-0.5651272334102977	-0.43655645696738304	-0.6811998395124951	-0.5524492663169446	-0.48109626499636277	0.37607076518373816	-0.057339214181924295	-0.04846661132838425	-0.012532627927582626	-0.04080711481051461	-0.1447235895682878	-0.19430598217812048	1.9400435237081535	1
0.11235090940767943	-0.4880492767186007	-0.08440883075149226	0.5780971012931763	0.2552640092797661	0.5099302620301269	0.4502434291040945	0.15861854745111137	0.49725424505101706	0.8702109117810408	-0.7199012623510471	-0.5797087914372634	-0.43655645696738304	-0.6811998395124951	-0.5502167728773837	-0.48109626499636277	-0.5631437655659781	-0.08856929068536318	-0.25019632724850627	-0.012532627927582626	-0.16362569456277615	-0.1478172539877014	-0.19430598217812048	-0.28917549904489986	1
0.09125454081854893	-0.6566556577331943	-0.08440883075149226	0.5134400802999333	0.3007635579355824	0.4751197099201122	0.4502434291040945	0.1369405148066798	0.5700992190047021	0.9603858590046054	-0.7199012623510471	-0.5797087914372635	-0.43655645696738304	-0.6811998395124951	-0.5502167728773837	-0.48109626499636277	-0.563143765565978	-0.08856929068536318	-0.25019632724850627	-0.012532627927582626	-0.16362569456277615	-0.1478172539877014	-0.19430598217812048	-0.28917549904489986	0
0.14047940085985489	-0.5512068050765535	-0.08440883075149226	0.27331249159162835	-0.0262232398216772	0.4751197099201122	0.15171490386229178	0.050701587141036314	-0.38189005892434486	1.7032011109592613	-0.7392000993278338	-0.5843261325480342	-0.43655645696738304	-0.6811998395124951	-0.5517829050841345	-0.4894048573783564	0.024901598447617565	-0.08856929068536318	-0.25019632724850627	-0.012532627927582626	-0.16362569456277615	-0.1478172539877014	-0.19430598217812048	-0.28917549904489986	0
0.10774365649741034	-0.6354168428871572	-0.08440883075149226	0.15574279130899243	-0.2805298203716114	0.4751197099201122	-0.09447046955484016	0.010425252969622654	-0.37966578491049396	-0.1732813441790059	-0.8143132042980117	-0.6681659090756386	-0.43655645696738304	-0.7720358331754598	-0.5586645891104681	-0.5581027309758155	0.2732799607941638	-0.08856929068536318	-0.25019632724850627	-0.012532627927582626	-0.16362569456277615	-0.1478172539877014	-0.19430598217812048	-0.28917549904489986	0
0.11817059729433646	-0.6566556577331943	-0.08440883075149226	0.14898663774817691	-0.2873486231861236	0.4751197099201122	-0.09662746756959306	0.008195244742571713	-0.4308240872291126	0.20679109239744706	-0.8143132042980117	-0.6681659090756386	-0.43655645696738304	-0.7720358331754598	-0.5586645891104681	-0.5581027309758155	0.2732799607941638	-0.08856929068536318	-0.25019632724850627	-0.012532627927582626	-0.16362569456277615	-0.1478172539877014	-0.19430598217812048	-0.28917549904489986	0
0.12956748607237337	-0.6432416694093814	-0.08440883075149226	0.1534696929147008	-0.2855677181957291	0.4751197099201122	-0.09662746756959306	0.009672148681004212	-0.4046888675663393	-0.48123635934209336	-0.8566182864076523	-0.720073909925485	-0.43655645696738304	-0.8167936847041589	-0.5608829520338778	-0.6496998957724277	1.414647820226896	-0.08856929068536318	-0.25019632724850627	-0.012532627927582626	-0.16362569456277615	-0.1478172539877014	-0.19430598217812048	-0.28917549904489986	0
0.09949909865797964	-0.6566556577331943	-0.08440883075149226	0.15561650806486657	-0.28944555002793604	0.48872383373322204	-0.09662746756959306	0.010376004942066126	-0.4046888675663393	-0.06006999814747995	-0.8566182864076523	-0.720073909925485	-0.43655645696738304	-0.8167936847041589	-0.5608829520338778	-0.6496998957724277	1.414647820226896	-0.08856929068536318	-0.25019632724850627	-0.012532627927582626	-0.16362569456277615	-0.1478172539877014	-0.19430598217812048	-0.28917549904489986	0
0.09731671570048311	-0.6566556577331943	-0.08440883075149226	0.1443772993375257	-0.2937901893140819	0.4851227421356339	-0.1030984616138518	0.006674775750717147	-0.4119177581113623	0.35832882144061035	-0.8853633962204451	-0.7778245655692021	-0.43655645696738304	-0.8764708200757577	-0.5617561764999491	-0.658211136749104	0.2917084295025993	-0.08856929068536318	-0.25019632724850627	-0.012532627927582626	-0.16362569456277615	-0.1478172539877014	-0.19430598217812048	-0.28917549904489986	0
0.1152607533510085	-0.5364886789990365	-0.08440883075149226	0.14633468962150048	-0.2937309647022151	0.4851227421356339	-0.1030984616138518	0.007318477347413893	-0.4119177581113623	-0.12428084177293118	-0.8583958108660406	-0.7060606378503179	-0.43655645696738304	-0.8063633889201847	-0.5606576024656366	-0.658211136749104	1.58850583180041	-0.08856929068536318	-0.25019632724850627	-0.012532627927582626	-0.16362569456277615	-0.1478172539877014	-0.19430598217812048	-0.28917549904489986	0
0.09683174170992882	-0.6566556577331943	-0.08440883075149226	0.14077822687989439	-0.29243088201613787	0.48432249955839285	-0.1030984616138518	0.00549256907261772	-0.41358596362175043	0.7639599016133062	-0.8583958108660406	-0.7060606378503179	-0.43655645696738304	-0.8063633889201847	-0.5606576024656366	-0.658211136749104	1.58850583180041	-0.08856929068536318	-0.25019632724850627	-0.012532627927582626	-0.16362569456277615	-0.1478172539877014	-0.19430598217812048	-0.28917549904489986	0
0.09149702781382608	-0.6566556577331943	-0.08440883075149226	0.1308649922158903	-0.30033140463675173	0.4755198312087327	-0.11158265380521337	0.0022331260786769233	-0.44861827933993487	1.2127764276349213	-0.8620524326090107	-0.7040800940532326	-0.43655645696738304	-0.8063633889201847	-0.5606717329817877	-0.6728018355662635	1.6579762348254816	-0.08856929068536318	-0.25019632724850627	-0.012532627927582626	-0.16362569456277615	-0.1478172539877014	-0.19430598217812048	-0.28917549904489986	0
0.11235090940767943	-0.6566556577331943	-0.08440883075149226	0.13421149818526695	-0.29813426564865375	0.4755198312087327	-0.11158265380521337	0.0033324949178934614	-0.4191466486563853	0.1564501233778362	-0.8620524326090107	-0.7040800940532326	-0.43655645696738304	-0.8063633889201847	-0.5606717329817877	-0.6728018355662635	1.657976234825481	-0.08856929068536318	-0.25019632724850627	-0.012532627927582626	-0.16362569456277615	-0.1478172539877014	-0.19430598217812048	-0.28917549904489986	0
0.10580376053519096	-0.6566556577331943	-0.08440883075149226	0.1364214549574978	-0.2987185338091954	0.4755198312087327	-0.11158265380521337	0.004057897191011027	-0.4191466486563853	-0.4867736053495284	-0.8620524326090107	-0.7040800940532326	-0.43655645696738304	-0.8063633889201847	-0.5606717329817877	-0.6728018355662635	1.657976234825481	-0.08856929068536318	-0.25019632724850627	-0.012532627927582626	-0.16362569456277615	-0.1478172539877014	-0.19430598217812048	-0.28917549904489986	0
0.09392189776659975	-0.4125955923971527	-0.08440883075149226	0.1308649922158903	-0.3006850861005781	0.4755198312087327	-0.1133082522170161	0.0022329879541181353	-0.42748767620833117	0.406417494999476	-0.8282794678996338	-0.6109113698487612	-0.43655645696738304	-0.7185640636500227	-0.5571279963334105	-0.6728018355662635	1.6579762348254816	-0.08856929068536318	-0.25019632724850627	-0.012532627927582626	-0.16362569456277615	-0.1478172539877014	-0.19430598217812048	-0.28917549904489986	0
0.14072188785513204	-0.6566556577331943	-0.08440883075149226	0.14229362580942215	-0.2845980167238491	0.4755198312087327	-0.096483667701943	0.005996511794431855	-0.412473826614825	0.9194491692241049	-0.8282794678996338	-0.6109113698487612	-0.43655645696738304	-0.7185640636500227	-0.5571279963334105	-0.6728018355662635	1.6579762348254825	-0.08856929068536318	-0.25019632724850627	-0.012532627927582626	-0.16362569456277615	-0.1478172539877014	-0.19430598217812048	-0.28917549904489986	0
0.11865557128489186	-0.6566556577331943	-0.08440883075149226	0.14936548748055883	-0.28806752634524796	0.4795210440949414	-0.096483667701943	0.008319335467608113	-0.4252634021944777	0.4456060019183608	-0.8282794678996338	-0.6109113698487612	-0.43655645696738304	-0.7185640636500227	-0.5571279963334105	-0.6728018355662635	1.6579762348254825	-0.08856929068536318	-0.25019632724850627	-0.012532627927582626	-0.16362569456277615	-0.1478172539877014	-0.19430598217812048	-0.28917549904489986	0
0.11380583137934451	-0.6566556577331943	-0.08440883075149226	0.14974433721294078	-0.2881090530178818	0.4795210440949414	-0.096483667701943	0.00844395976970679	-0.4252634021944777	0.3749264087732435	-0.8282794678996338	-0.6109113698487612	-0.43655645696738304	-0.7185640636500227	-0.5571279963334105	-0.6728018355662635	1.6579762348254832	-0.08856929068536318	-0.25019632724850627	-0.012532627927582626	-0.16362569456277615	-0.1478172539877014	-0.19430598217812048	-0.28917549904489986	1
0.13247733001570133	-0.6566556577331943	-0.08440883075149226	0.15668991563995016	-0.28706911361586895	0.4795210440949414	-0.096483667701943	0.01073134030271902	-0.4119177581113623	-0.6498484433878298	-0.8282794678996338	-0.6109113698487612	-0.43655645696738304	-0.7185640636500227	-0.5571279963334105	-0.6728018355662635	1.6579762348254832	-0.08856929068536318	-0.25019632724850627	-0.012532627927582626	-0.16362569456277615	-0.1478172539877014	-0.19430598217812048	-0.28917549904489986	1
1.1974802132738973	-0.470350264346903	-0.08440883075149226	0.44404743765191174	0.38610667186551256	0.5123309897618537	0.5301961555176022	0.11471593227136492	-0.4041327990628766	1.761048112896201	-0.844023255959644	-0.6543434066959584	-0.43655645696738304	-0.7594930724225795	-0.5590799374244267	-0.6728018355662635	1.6579762348254816	-0.08856929068536318	-0.25019632724850627	-0.012532627927582626	-0.16362569456277615	-0.1478172539877014	-0.19430598217812048	-0.28917549904489986	1
-0.11219204821916229	-0.41855736498551405	-0.010029758532750057	0.3781907258394578	0.4418948428305584	0.13941794876720398	0.5301961555176022	0.09345417062334255	-0.4119177581113623	1.5623259743995193	-0.7791182200219243	-0.5965940402067427	-0.43655645696738304	-0.722788993587835	-0.5546279416795595	-0.4701532408834932	0.044418717143270156	-0.07295425243364373	-0.14933146928844523	-0.012532627927582626	-0.10221640468664536	-0.14642510499896527	-0.19430598217812048	1.9400435237081548	1
0.13562966095430756	-0.6316907350194313	-0.08440883075149226	0.38261063938391804	0.4399208659741056	0.13941794876720398	0.5301961555176022	0.09491196181249098	-0.4046888675663393	1.5508173398066534	-0.7723128406669522	-0.6033910919488114	-0.43655645696738304	-0.722788993587835	-0.5545789973223045	-0.4701532408834932	0.014740778629555454	-0.07295425243364378	-0.1493314692884452	-0.012532627927582626	-0.10221640468664536	-0.14642510499896527	-0.19430598217812048	1.9400435237081626	1
0.2985809217806978	-0.6566556577331943	-0.010029758532750057	0.4307245553964673	0.4259715903297644	0.13941794876720398	0.5301961555176022	0.11101607249986935	-0.07382810800571805	1.3448174765122933	-0.7723128406669522	-0.6033910919488114	-0.43655645696738304	-0.722788993587835	-0.5545789973223045	-0.4701532408834932	0.014740778629555541	-0.057339214181924295	-0.1266626097582804	-0.012532627927582626	-0.10221640468664536	-0.14503295601022917	0.008686583816184456	0.3175410710274032	1
0.14338924480318285	-0.5702099552019552	-0.010029758532750057	0.4335659283893333	0.42444767957577995	0.13941794876720398	0.5301961555176022	0.1119551184609958	-0.08105699855074106	1.3388481987216194	-0.7487479449900335	-0.6219815258100481	-0.43655645696738304	-0.722788993587835	-0.5539921447749907	-0.49730815257098443	-0.33013840087654606	-0.04172417593020491	-0.12666260975828036	-0.012532627927582626	-0.10221640468664536	-0.14364080702149304	0.008686583816184456	-0.8958920691172028	1
0.4923280310073143	-0.47351745603447004	0.06434931368599209	0.24995009142805394	0.012738343112351742	0.13941794876720398	0.11202614039083836	0.043250937478260955	-0.08105699855074106	-0.21819857863425315	-0.7496113140126793	-0.622995458634565	-0.43655645696738304	-0.722788993587835	-0.5540840340168833	-0.5007531786805914	-0.3140814790127565	-0.010494099426766022	-0.09071498373692742	-0.012532627927582626	-0.04080711481051461	-0.14054714260207943	-0.19430598217812048	-0.2891754990449023	1
0.18970426090115974	-0.6566556577331943	-0.08440883075149226	0.32856141089737934	-0.0954722015830376	0.5483419057377317	0.11202614039083836	0.0687494712894939	-0.09885119066156337	0.9902206541164809	-0.814516349950399	-0.6634268255615673	-0.43655645696738304	-0.7617375664520423	-0.5585360297617504	-0.578772887633458	0.6765672395136345	-0.026109137678485463	-0.0614954568224229	-0.012532627927582626	-0.04080711481051461	-0.14193929159081556	0.008686583816184456	0.2214963676829131	1
0.4220068023768779	-0.6566556577331943	0.06434931368599209	0.40313166655462507	-0.09669817262197243	0.5611457869735987	0.11202614039083836	0.09404335937625867	0.07797859343974446	-0.07425490425687471	-0.8213217293053712	-0.6576375032027926	-0.43655645696738304	-0.7617375664520423	-0.5585849741190054	-0.578772887633458	0.6975495518407895	0.00512093882495342	-0.06149545682242292	-0.012532627927582626	-0.04080711481051461	-0.13884562717140198	0.008686583816184316	-0.7998473657727169	1
0.3063405056295731	-0.5897720215075157	-0.08440883075149226	0.405152198460662	-0.09684164878636609	0.5611457869735987	0.11202614039083836	0.09473166621783112	0.07797859343974446	-0.12028604248627144	-0.8030894070036174	-0.6673711255194738	-0.43655645696738304	-0.7617375664520423	-0.5582336710611208	-0.578772887633458	0.2586914372695643	-0.010494099426766022	-0.02465564830894906	-0.012532627927582626	-0.04080711481051461	-0.1402377761601381	0.21167914981048924	-0.28917549904490164	1
0.46516948753624854	-0.6566556577331943	-0.010029758532750057	0.4889411309392116	-0.12998010428980422	0.637568953100184	0.11202614039083836	0.12328430620271426	-0.09051016310961493	-1.016082679864644	-0.826654302680536	-0.6601577503132223	-0.43655645696738304	-0.7617375664520423	-0.5588205236084345	-0.600050990075149	1.011298323758784	-0.010494099426766022	-0.02465564830894906	-0.012532627927582626	-0.04080711481051461	-0.1402377761601381	0.21167914981048924	-0.28917549904490164	1
0.297368486804311	-0.571327787562273	-0.010029758532750057	0.4381752667999859	-0.15373929746781317	0.637568953100184	0.09592055521401623	0.10570079634729171	-0.1689158220979297	-0.3470134375592619	-0.8533171695563597	-0.723499380426299	-0.43655645696738304	-0.8310528232442754	-0.5608826549223308	-0.600050990075149	0.04284788973053719	-0.026109137678485463	-0.06149545682242292	-0.012532627927582626	-0.04080711481051461	-0.14193929159081556	0.008686583816184456	0.22149636768291342	1
0.5415528910486193	-0.46308435400483766	-0.010029758532750057	0.5297937604144346	-0.16054693328389877	0.8152228052478496	0.14121751352382736	0.13726880613560283	-0.09051016310961493	-0.10450579305737404	-0.800550086348777	-0.6606848485614376	-0.43655645696738304	-0.7543439390608707	-0.5579401030461753	-0.5799887792015547	0.39766817463332466	-0.010494099426766022	-0.09071498373692742	-0.012532627927582626	-0.04080711481051461	-0.14054714260207943	-0.19430598217812048	-0.2891754990449023	1
0.3131301414973398	-0.3883758912569349	-0.010029758532750057	0.5014431721078256	-0.15025485403161457	0.8152228052478496	0.14121751352382736	0.12749694724868765	-0.09051016310961493	0.5367767877466388	-0.7274176514893745	-0.6145460097769826	-0.43655645696738304	-0.7014002857776602	-0.552287896585721	-0.5350007911819796	-0.22916368126240513	-0.026109137678485463	-0.14933146928844523	-0.012532627927582626	-0.10221640468664536	-0.14224865803275694	-0.19430598217812048	-2.518394521797954	1
0.5798658363024436	-0.6566556577331943	-0.010029758532750057	0.5726669217956961	-0.12455201863683676	0.8152228052478496	0.16393789261255828	0.15237871280609477	0.06908149738433077	-0.3980653169634255	-0.7456499737911283	-0.5939905402051072	-0.43655645696738304	-0.7014002857776602	-0.5526391996436056	-0.46224994569086514	-0.20378412276446603	-0.010494099426766022	-0.25019632724850627	0.07494464624714926	-0.10221640468664536	-0.14085650904402078	-0.19430598217812048	-0.28917549904489986	1
0.3111902455351205	-0.6566556577331943	-0.010029758532750057	0.5325719917852384	-0.10957502134362404	0.8152228052478496	0.16393789261255828	0.13850775977491567	0.07353004541203761	0.34822892026668234	-0.7456499737911283	-0.5939905402051072	-0.43655645696738304	-0.7014002857776602	-0.5526391996436056	-0.46224994569086514	-0.20378412276446603	-0.010494099426766022	-0.25019632724850627	0.07494464624714926	-0.10221640468664536	-0.14085650904402078	-0.19430598217812048	-0.28917549904489986	1
0.6409725591123397	-0.5091017861712516	0.06434931368599209	0.6220436702495199	-0.08727077384235446	0.8380297186992383	0.20017545926040692	0.1699084855858057	0.15694032093152196	-0.5501780919746445	-0.7286873118167947	-0.5938189085555695	-0.43655645696738304	-0.7014002857776602	-0.5515011806441653	-0.46224994569086514	-0.7437438165821134	0.00512093882495342	-0.1493314692884453	0.07494464624714926	-0.04080711481051461	-0.13915499361334333	-0.19430598217812048	1.9400435237081528	1
0.3208897253462151	-0.6281509325450918	-0.08440883075149226	0.5645847941715394	-0.07509076046801282	0.8380297186992383	0.20017545926040692	0.1498776147925015	0.15694032093152196	0.3863694485991027	-0.7736840738205659	-0.5971403994080512	-0.43655645696738304	-0.7014002857776602	-0.5543799244083258	-0.5123041485775094	0.4750421575773481	-0.010494099426766022	-0.09071498373692742	-0.012532627927582626	-0.04080711481051461	-0.14054714260207943	-0.19430598217812048	-0.2891754990449023	1
0.6172088335751584	-0.4642021863651555	-0.010029758532750057	0.6437643882394364	-0.07403789345059102	0.8380297186992383	0.20017545926040692	0.17764668503603495	0.2247806783540374	-0.6948586144350625	-0.7943541439509665	-0.6429613097499354	-0.43655645696738304	-0.7551361134242105	-0.5571234660637648	-0.5123041485775094	-0.0009399065887452716	-0.010494099426766022	-0.09071498373692742	-0.012532627927582626	-0.04080711481051461	-0.14054714260207943	-0.19430598217812048	-0.2891754990449023	1
0.4205518804052139	-0.46178021625113364	-0.08440883075149226	0.6022803425435782	-0.08201408749201754	0.8380297186992383	0.20017545926040692	0.1630080025960207	0.2247806783540374	0.06669482332677244	-0.7412315558517061	-0.6391465385173821	-0.43655645696738304	-0.7534197356369743	-0.5541411312240241	-0.49447107224542564	-1.2361114285709414	-0.026109137678485463	-0.06149545682242287	-0.012532627927582626	-0.04080711481051461	-0.14193929159081556	0.008686583816184456	0.22149636768291275	1
0.5769559923591157	-0.3460845669582467	0.06434931368599209	0.6714835603254073	-0.11119053891967383	0.854034570244073	0.20017545926040692	0.18718804998484947	-0.003763476569351718	-0.9081047844586627	-0.6565706052193283	-0.6235959930128117	-0.3608566513362859	-0.6714296890313041	-0.5465664522316025	-0.6213290925168399	-0.9857852804242943	-0.010494099426766022	-0.02465564830894906	-0.012532627927582626	-0.04080711481051461	-0.1402377761601381	0.21167914981048924	-0.28917549904490164	1
0.4595922866448698	-0.6361620644607022	-0.08440883075149226	0.6242536270217507	-0.13840315522416752	0.854034570244073	0.1860830722306883	0.17037565737418217	-0.09607084814424723	-0.3484379734955269	-0.6912069389513509	-0.586569856652254	-0.38213176010842437	-0.6714296890313041	-0.5482432625783612	-0.4918366405145496	-0.6115165534127093	-0.04172417593020491	-0.04846661132838417	-0.012532627927582626	-0.04080711481051461	-0.1433314405795517	0.008686583816184456	0.9647602012536943	1
0.6901974191536456	-0.6566556577331943	0.06434931368599209	0.720418317424787	-0.15054931929430787	1.018484419867251	0.22936683239339656	0.20434147071164965	-0.09329050562693107	-0.29250007229277825	-0.6989772601551625	-0.5741207776628228	-0.43655645696738304	-0.6714296890313041	-0.5483070706903562	-0.4831227509431905	-0.7057235240000204	-0.010494099426766022	-0.02465564830894906	-0.012532627927582626	-0.04080711481051461	-0.1402377761601381	0.21167914981048924	-0.28917549904490164	1
0.4625021305881977	-0.09364075891982204	-0.08440883075149226	0.6801339625481369	-0.15178138496330615	1.018484419867251	0.22936683239339656	0.1900274429512206	-0.18559787720182658	0.7133568037373208	-0.5979630845056128	-0.40489444662746016	-0.43655645696738304	-0.49253031197706415	-0.5263224653059447	-0.35727797364519015	0.1336575251338736	-0.026109137678485463	-0.0031288922680545975	-0.012532627927582626	-0.04080711481051461	-0.1416299251488742	0.21167914981048924	0.31754107102740525	1
0.8667279517155694	-0.6566556577331943	0.13872838590473435	0.7963145471453723	-0.06287458706521783	1.0829039473352102	0.33405313604273806	0.23205431858347472	0.0674132918739426	0.5365777304725142	-0.6510856726048732	-0.37072408732026674	-0.43655645696738304	-0.49253031197706415	-0.5293048001456855	-0.3349866282300854	0.4882083445647398	0.02073597707667286	0.05239824663167694	-0.012532627927582626	0.02060217506561622	-0.13652537885684177	0.21167914981048924	-0.4543028340636462	1
0.06215610138526488	-0.6566556577331943	-0.08440883075149226	0.6622648835041063	0.1276570238154605	0.4271051552856081	0.33405313604273806	0.18624786355005565	0.07408611391550034	-0.7174311256071028	-0.7357466232372509	-0.3746420002317117	-0.43655645696738304	-0.49253031197706415	-0.5368794791381071	-0.6505104901511587	1.6505659451379695	-0.010494099426766022	0.06876635977465158	-0.012532627927582626	0.02060217506561622	-0.13961904327625538	0.21167914981048924	0.5920006903643971	1
0.5291860542894737	-0.6566556577331943	0.06434931368599209	0.680386529036393	0.1259040688263356	0.4271051552856081	0.33405313604273806	0.19263602268470603	0.0674132918739426	-0.9272916216318169	-0.7413331286778997	-0.3710544437764982	-0.43655645696738304	-0.49253031197706415	-0.5369124612456357	-0.6728018355662635	1.6579762348254816	0.02073597707667286	0.052398246631676894	-0.012532627927582626	0.02060217506561622	-0.13652537885684177	0.21167914981048924	-0.4543028340636462	1
0.41667208848077514	-0.5929392131950827	-0.010029758532750057	0.6091627793485239	0.10599806133169722	0.4271051552856081	0.33405313604273806	0.1672687020008353	-0.19671924727109116	-0.26642428116325595	-0.7239641753987915	-0.3804256984008671	-0.43655645696738304	-0.49253031197706415	-0.5365936414749757	-0.603496016184756	1.5865902701589267	0.00512093882495342	0.04387274007425381	-0.012532627927582626	0.02060217506561622	-0.13822689428751922	0.21167914981048924	0.25055331277850934	1
0.46783684448430046	-0.44613056320668515	0.06434931368599209	0.6105518950339229	0.10597899380512431	0.4271051552856081	0.33405313604273806	0.16775587867177463	-0.19671924727109116	-0.282922807874527	-0.8200520689779509	-0.6409306890866832	-0.43655645696738304	-0.742329294550217	-0.5580063452922217	-0.603496016184756	1.1895799731369765	0.03635101532839231	0.006959612238551671	-0.012532627927582626	0.02060217506561622	-0.13513322986810564	0.008686583816184316	-0.6927316397699933	1
0.5476150659305534	-0.6566556577331943	-0.010029758532750057	0.5274575203980765	-0.023820567313623277	0.4271051552856081	0.1448125102150822	0.1373713328734697	-0.19671924727109116	-1.8861960634049104	-0.8200520689779509	-0.6409306890866832	-0.43655645696738304	-0.742329294550217	-0.5580063452922217	-0.603496016184756	1.1895799731369765	0.00512093882495342	-0.06149545682242292	-0.012532627927582626	-0.04080711481051461	-0.13884562717140198	0.008686583816184316	-0.799847365772717	1
0.47535394133789866	-0.4800381448029902	-0.08440883075149226	0.6350508443946445	-0.23721820414591033	1.0120824792493157	0.1448125102150822	0.17379959252655414	-0.3140497015018345	-0.4033773410352777	-0.7719065493621777	-0.6285789465704453	-0.43655645696738304	-0.742329294550217	-0.5555566633116873	-0.48069096780699727	-0.30095171526262166	0.005120938824953312	-0.06149545682242292	-0.012532627927582626	-0.04080711481051461	-0.13884562717140198	0.008686583816184316	-0.7998473657727084	1
0.970754872689559	-0.6415649208689047	-0.08440883075149226	0.7500317381726677	0.01616952267426227	1.0120824792493157	0.3957432792646708	0.21614793083660755	-0.2717884952386296	1.5588845965014875	-0.7677928499013362	-0.6340812903828144	-0.43655645696738304	-0.742329294550217	-0.5555387793771835	-0.4971055039763016	-0.26651888245509664	-0.026109137678485463	-0.0614954568224229	-0.012532627927582626	-0.04080711481051461	-0.14193929159081556	0.008686583816184456	0.2214963676829131	0
0.09319443678076832	-0.28628053568124723	-0.08440883075149226	0.6658008143396725	0.14270822519805224	0.47832068022907986	0.3957432792646708	0.18770149964974242	-0.2717884952386296	0.07157352971289871	-0.6841984139439915	-0.5373090556891367	-0.43655645696738304	-0.6290483605926245	-0.5450848687034735	-0.46022345974403744	-0.24228101936155094	-0.04172417593020491	-0.04846661132838417	-0.012532627927582626	-0.04080711481051461	-0.1433314405795517	0.008686583816184456	0.9647602012536943	0
0.13150738203459164	-0.6566556577331943	-0.08440883075149226	0.5782233845373036	0.2078636163219802	0.47832068022907986	0.3957432792646708	0.15788279009336154	0.4994785190648705	0.3800017002934598	-0.7415870607433838	-0.5214720393599434	-0.43655645696738304	-0.6290483605926245	-0.5485654350756544	-0.48069096780699727	0.6962912512868618	-0.07295425243364373	-0.14933146928844523	-0.012532627927582626	-0.10221640468664536	-0.14642510499896527	-0.19430598217812048	1.940043523708154	0
0.09222448879965862	-0.48953971986569106	-0.08440883075149226	0.4596434183016478	0.24309337042169665	0.476720195074596	0.3957432792646708	0.11735986006612306	0.42162892858001844	1.0614278249273719	-0.6960316481955476	-0.5419622733998795	-0.43655645696738304	-0.6290483605926245	-0.5463722366825507	-0.4971055039763016	0.06945339117238415	-0.08856929068536318	-0.25019632724850627	-0.012532627927582626	-0.16362569456277615	-0.1478172539877014	-0.19430598217812048	-0.28917549904489986	0
0.10701619551157779	-0.6566556577331943	-0.08440883075149226	0.3637312943868676	0.2516999823195747	0.476720195074596	0.3957432792646708	0.08475361811180852	-0.36687620933084125	1.7552872491396092	-0.7441771678113209	-0.5229622747410456	-0.43655645696738304	-0.6290483605926245	-0.5488219186630852	-0.4910260461358186	0.771633085791574	-0.08856929068536318	-0.25019632724850627	-0.012532627927582626	-0.16362569456277615	-0.1478172539877014	-0.19430598217812048	-0.28917549904489986	0
0.1431467578079057	-0.390984166764343	-0.08440883075149226	0.1482289382834116	-0.2799090014247453	0.476720195074596	-0.09504566902544107	0.00795266301347455	-0.36687620933084125	0.20943676395074978	-0.6758694421961151	-0.5198439813705044	-0.43655645696738304	-0.6290483605926245	-0.5432969658960174	-0.3838249395486331	-0.5050318158666538	-0.08856929068536318	-0.25019632724850627	-0.012532627927582626	-0.16362569456277615	-0.1478172539877014	-0.19430598217812048	-0.28917549904489986	0
0.10337889058241728	-0.6566556577331943	-0.08440883075149226	0.15088088641008804	-0.2826335991820825	0.476720195074596	-0.09504566902544107	0.008822609325977726	-0.39023108647629584	0.1900212898113397	-0.776832831432568	-0.5867096302570641	-0.43655645696738304	-0.7032486926254531	-0.5540696963403874	-0.4910260461358186	0.297134528481827	-0.08856929068536318	-0.25019632724850627	-0.012532627927582626	-0.16362569456277615	-0.1478172539877014	-0.19430598217812048	-0.28917549904489986	0
0.10071153363436647	-0.6566556577331943	-0.08440883075149226	0.14286190040799507	-0.2846915967829065	0.476720195074596	-0.09504566902544107	0.00618322639683298	-0.44027725178798643	1.3748943265721703	-0.776832831432568	-0.5867096302570641	-0.43655645696738304	-0.7032486926254531	-0.5540696963403874	-0.4910260461358186	0.2971345284818268	-0.08856929068536318	-0.25019632724850627	-0.012532627927582626	-0.16362569456277615	-0.1478172539877014	-0.19430598217812048	-0.28917549904489986	0
0.11089598743601545	-0.6566556577331943	-0.08440883075149226	0.14772380530690235	-0.28823304901782226	0.4907244401763264	-0.09504566902544107	0.007779111397691888	-0.4374969092706703	1.5257962489153902	-0.8223882439804042	-0.5946593818672293	-0.43655645696738304	-0.7032486926254531	-0.556262894733491	-0.6728018355662635	1.6579762348254816	-0.08856929068536318	-0.25019632724850627	-0.012532627927582626	-0.16362569456277615	-0.1478172539877014	-0.19430598217812048	-0.28917549904489986	0
0.08931464485632956	-0.6566556577331943	-0.08440883075149226	0.14311446689624968	-0.2837344550605252	0.4719187396111445	-0.09504566902544107	0.006267096385671015	-0.43138015573257527	1.0519232896520654	-0.8223882439804042	-0.5946593818672293	-0.43655645696738304	-0.7032486926254531	-0.556262894733491	-0.6728018355662635	1.6579762348254816	-0.08856929068536318	-0.25019632724850627	-0.012532627927582626	-0.16362569456277615	-0.1478172539877014	-0.19430598217812048	-0.28917549904489986	0
0.08616231391772444	-0.5057482890902983	-0.08440883075149226	0.12827618571127894	-0.2985168966894518	0.46671716285907433	-0.11417105142291713	0.0013845327822710903	-0.4224830596771616	-0.26056953466888705	-0.8536726744480375	-0.6809630421829502	-0.43655645696738304	-0.7845785939283401	-0.5600173379846843	-0.6728018355662635	1.6579762348254816	-0.08856929068536318	-0.25019632724850627	-0.012532627927582626	-0.16362569456277615	-0.1478172539877014	-0.19430598217812048	-0.28917549904489986	0
0.1281125641007083	-0.6566556577331943	-0.08440883075149226	0.1347166311617762	-0.2884838931492341	0.46671716285907433	-0.10396126081975349	0.003504207395717229	-0.405244936069802	0.43248554840832165	-0.8536726744480375	-0.6809630421829502	-0.43655645696738304	-0.7845785939283401	-0.5600173379846843	-0.6728018355662635	1.6579762348254816	-0.08856929068536318	-0.25019632724850627	-0.012532627927582626	-0.16362569456277615	-0.1478172539877014	-0.19430598217812048	-0.28917549904489986	0
0.10095402062964362	-0.5549329129442793	-0.08440883075149226	0.13477977278383987	-0.2884954464303249	0.46671716285907433	-0.10396126081975349	0.003524930336773468	-0.405244936069802	0.4210548619239951	-0.8259432928971805	-0.674489649124726	-0.43655645696738304	-0.7845785939283401	-0.5592047351774097	-0.5621557028694709	0.20715589995407144	-0.08856929068536318	-0.25019632724850627	-0.012532627927582626	-0.16362569456277615	-0.1478172539877014	-0.19430598217812048	-0.28917549904489986	0
0.10046904663908933	-0.6566556577331943	-0.08440883075149226	0.13206468303509977	-0.289319219039387	0.46671716285907433	-0.10396126081975349	0.0026330302609488265	-0.4280437447117939	1.0129229627585903	-0.8259432928971805	-0.674489649124726	-0.43655645696738304	-0.7845785939283401	-0.5592047351774097	-0.5621557028694709	0.20715589995407127	-0.08856929068536318	-0.25019632724850627	-0.012532627927582626	-0.16362569456277615	-0.1478172539877014	-0.19430598217812048	-0.28917549904489986	0
0.09076956682799464	-0.6566556577331943	-0.08440883075149226	0.13244353276748458	-0.28967885693835344	0.46671716285907433	-0.10396126081975349	0.0027571153096336717	-0.43138015573257527	1.0355224974345867	-0.8259432928971805	-0.674489649124726	-0.43655645696738304	-0.7845785939283401	-0.5592047351774097	-0.5621557028694709	0.20715589995407127	-0.08856929068536318	-0.25019632724850627	-0.012532627927582626	-0.16362569456277615	-0.1478172539877014	-0.19430598217812048	-0.28917549904489986	0
0.10774365649741034	-0.6566556577331943	-0.08440883075149226	0.13806313713115287	-0.2930653218914219	0.47431946734287117	-0.10396126081975349	0.0046001098761480385	-0.43805297777413305	0.852627397359342	-0.8670802875055945	-0.7179503251754019	-0.43655645696738304	-0.8194342659152916	-0.5609931286277878	-0.6728018355662635	1.657976234825481	-0.08856929068536318	-0.25019632724850627	-0.012532627927582626	-0.16362569456277615	-0.1478172539877014	-0.19430598217812048	-0.28917549904489986	0
0.10556127353991382	-0.4753805099683329	-0.08440883075149226	0.13219096627922994	-0.30389319553704436	0.47431946734287117	-0.11604044970236926	0.0026670694501200846	-0.4430575943053026	-1.1747981462469477	-0.8176651075624011	-0.6558070054437448	-0.43655645696738304	-0.7630578570576085	-0.5584125403898926	-0.5621557028694709	0.4556908715090045	-0.08856929068536318	-0.25019632724850627	-0.012532627927582626	-0.16362569456277615	-0.1478172539877014	-0.19430598217812048	-0.28917549904489986	0
0.10143899462019791	-0.17002597020820145	-0.08440883075149226	0.13231724952335583	-0.3038918832391648	0.47431946734287117	-0.11604044970236926	0.002708518170408009	-0.4430575943053026	-1.2401916236970365	-0.7127403781043972	-0.4372921625521503	-0.43655645696738304	-0.5466622268052843	-0.5406282936246685	-0.475624752939928	0.9898633785202091	-0.08856929068536318	-0.25019632724850627	-0.012532627927582626	-0.16362569456277615	-0.1478172539877014	-0.19430598217812048	-0.28917549904489986	0
0.07937267804995772	-0.4813422825566942	-0.08440883075149226	0.1268239284038134	-0.29620015699357977	0.45551376677768934	-0.11604044970236926	0.000909326118029649	-0.42081485416677344	-1.0594158447180726	-0.6649503633803016	-0.46003460947515207	-0.43655645696738304	-0.5466622268052843	-0.5382146548183367	-0.475624752939928	0.5519491678429791	-0.08856929068536318	-0.25019632724850627	-0.012532627927582626	-0.16362569456277615	-0.1478172539877014	-0.19430598217812048	-0.28917549904489986	0
0.07040065922469559	-0.6566556577331943	-0.08440883075149226	0.12152003215046053	-0.2887657118535219	0.44070927909871793	-0.11604044970236926	-0.000824765275514881	-0.3946796345040002	-0.8320417173364578	-0.6649503633803016	-0.4600346094751522	-0.43655645696738304	-0.5466622268052843	-0.5382146548183367	-0.475624752939928	0.5519491678429793	-0.08856929068536318	-0.25019632724850627	-0.012532627927582626	-0.16362569456277615	-0.1478172539877014	-0.19430598217812048	-0.28917549904489986	1
0.8790947884747149	-0.572631925315977	-0.08440883075149226	0.3223735319351353	0.20278704927828567	0.44070927909871793	0.3413869292928978	0.06996714901648639	-0.3946796345040002	1.7549163454948538	-0.6420456910736414	-0.4849463968344722	-0.43655645696738304	-0.5466622268052843	-0.5376602255907794	-0.5670192691418574	0.6947681825795191	-0.08856929068536318	-0.25019632724850627	-0.012532627927582626	-0.16362569456277615	-0.1478172539877014	-0.19430598217812048	-0.28917549904489986	1
0.5277311323178098	-0.49009863604584997	-0.08440883075149226	0.43230309594806016	0.21453288816672794	0.44070927909871793	0.3413869292928978	0.10751169776721796	0.5734356300254809	0.7604422561923435	-0.6460578177082893	-0.48460838676778767	-0.43655645696738304	-0.5466622268052843	-0.5380622611267901	-0.5735040241717061	0.7745684371268456	-0.08856929068536318	-0.25019632724850627	-0.012532627927582626	-0.16362569456277615	-0.1478172539877014	-0.19430598217812048	-0.28917549904489986	1
0.08979961884688495	-0.4254506645408068	-0.08440883075149226	0.42927229808900175	0.21728475077927134	0.44070927909871793	0.3413869292928978	0.10651797292902306	0.5734356300254809	0.7586852921591427	-0.715685990064012	-0.6425578923034339	-0.43655645696738304	-0.7276740688284306	-0.552461167133595	-0.5735040241717061	-1.4720331957796582	-0.08856929068536318	-0.25019632724850627	-0.012532627927582626	-0.16362569456277615	-0.1478172539877014	-0.19430598217812048	-0.28917549904489986	1
0.24159647789051653	-0.6566556577331943	0.13872838590473435	0.47151404324962665	0.18623578438935737	0.44070927909871793	0.3413869292928978	0.12053731714696884	0.5495246843765611	0.6684759283952312	-0.7634760047881076	-0.6224817521884712	-0.43655645696738304	-0.7276740688284306	-0.5548748059399268	-0.4916339919198669	-0.3013779962515436	-0.04172417593020491	0.05239824663167694	-0.012532627927582626	0.02060217506561622	-0.14271270769566896	-0.19430598217812048	1.9400435237081566	1
0.18776436493894147	-0.6566556577331943	-0.08440883075149226	0.5020745883284636	0.15464548168086986	0.47271898218838737	0.3413869292928978	0.1306205650794908	0.3248730089774161	0.7539997047895156	-0.7634760047881076	-0.6224817521884712	-0.43655645696738304	-0.7276740688284306	-0.5548748059399268	-0.4916339919198669	-0.3013779962515436	-0.04172417593020491	0.05239824663167694	-0.012532627927582626	0.02060217506561622	-0.14271270769566896	-0.19430598217812048	1.9400435237081566	1
0.3696296113969668	-0.27323915814420685	0.06434931368599209	0.36941404037260095	-0.06532810732671877	0.47271898218838737	0.13302092106776656	0.08279028819995256	-0.03768365528060818	0.3096710574703091	-0.6818622389415384	-0.5205083812409463	-0.43655645696738304	-0.61980632635366	-0.5438845053434218	-0.42131492956494554	-0.25527621693576336	-0.010494099426766022	0.06876635977465158	-0.012532627927582626	0.02060217506561622	-0.13961904327625538	0.21167914981048924	0.5920006903643971	1
0.15357369860483183	-0.6566556577331943	-0.08440883075149226	0.27198651752829156	-0.15927761966414206	0.47271898218838737	0.0392634073598403	0.04937107915173937	-0.2528821661208768	0.5245396307097109	-0.7272652922500841	-0.49729366750310294	-0.43655645696738304	-0.61980632635366	-0.5460630580453064	-0.42131492956494554	0.35481123580133084	-0.010494099426766022	0.06876635977465158	-0.012532627927582626	0.02060217506561622	-0.13961904327625538	0.21167914981048924	0.5920006903643971	1
0.46541197453152683	-0.43607007196382547	0.06434931368599209	0.3697928901049829	-0.12263557520142321	0.5779508810956744	0.09606435508166694	0.08253922410926262	-0.03768365528060818	0.35704539378787775	-0.7301601177966021	-0.4999335247298504	-0.43655645696738304	-0.61980632635366	-0.5464398309224264	-0.4328658994618635	0.4204964209094462	0.02073597707667286	0.052398246631676894	-0.012532627927582626	0.02060217506561622	-0.13652537885684177	0.21167914981048924	-0.4543028340636462	1
0.14338924480318285	-0.6566556577331943	-0.08440883075149226	0.3442205331691805	-0.10150870322661514	0.5611457869735987	0.09606435508166694	0.07400160086731868	0.04072200370770913	0.48139491569981624	-0.7301601177966021	-0.4999335247298504	-0.43655645696738304	-0.61980632635366	-0.5464398309224264	-0.4328658994618635	0.4204964209094462	-0.026109137678485463	-0.0031288922680545975	-0.012532627927582626	-0.04080711481051461	-0.1416299251488742	0.21167914981048924	0.31754107102740525	1
0.5313684372469702	-0.3170209255899853	0.06434931368599209	0.433692211633462	-0.053923950657859404	0.5611457869735987	0.13517791908251947	0.10479639126861941	0.26036906257568454	-0.3736218284672829	-0.6375764867211223	-0.4879074847954705	-0.43655645696738304	-0.61980632635366	-0.5373811206388545	-0.3033734474595733	-0.9079163023849603	0.00512093882495342	-0.0031288922680545975	-0.012532627927582626	-0.04080711481051461	-0.1385362607294606	0.21167914981048924	-0.8958920691172081	1
0.20158612366975096	-0.2846037871407706	-0.08440883075149226	0.3899350675433079	-0.04368238608601188	0.5611457869735987	0.13517791908251947	0.08993581172518975	0.26036906257568454	0.32676590158486873	-0.6406744579200276	-0.49293183769515936	-0.43655645696738304	-0.6278600990476146	-0.5380553594163552	-0.3033734474595733	-0.9437746173145152	-0.026109137678485463	-0.0031288922680545975	-0.012532627927582626	-0.04080711481051461	-0.1416299251488742	0.21167914981048924	0.31754107102740525	1
0.5243363143839264	-0.2309478338455187	0.06434931368599209	0.48647860767872614	-0.041629751987899116	0.5611457869735987	0.13517791908251947	0.12304167480553953	0.28539214523152734	-0.7390309095639036	-0.5246275039938231	-0.5095286441004048	-0.43655645696738304	-0.5898357296073039	-0.5238233755831736	-0.5080485280891712	-2.0997183081263255	0.00512093882495342	-0.0031288922680545975	-0.012532627927582626	-0.04080711481051461	-0.1385362607294606	0.21167914981048924	-0.8958920691172081	1
0.2789394751632313	-0.5348119304585598	-0.08440883075149226	0.4379227003117313	-0.0481445671732624	0.5611457869735987	0.13517791908251947	0.10629163928370602	0.28539214523152734	0.04942972169179972	-0.5515443029351309	-0.4881573674198439	-0.43655645696738304	-0.5898357296073039	-0.5264786805606944	-0.400644772907303	-1.4876847367865456	-0.026109137678485463	-0.0031288922680545975	-0.012532627927582626	-0.04080711481051461	-0.1416299251488742	0.21167914981048924	0.31754107102740525	1
0.5100295816625615	-0.5698373444151826	0.06434931368599209	0.5333928328720673	-0.08441588708244649	0.6571748962426069	0.13517791908251947	0.13895718161145112	0.1080062926267568	-0.8744705744771901	-0.5278778344320187	-0.5352882250113145	-0.20599365027397618	-0.5898357296073039	-0.5258867580365207	-0.400644772907303	-1.2018078124742233	0.00512093882495342	-0.0031288922680545975	-0.012532627927582626	-0.04080711481051461	-0.1385362607294606	0.21167914981048924	-0.8958920691172081	1
0.3036731486815223	-0.6566556577331943	-0.08440883075149226	0.47410284975423944	-0.10149906250688336	0.6571748962426069	0.1310077229206637	0.11833815610730303	0.07519825092242578	0.04241127767172057	-0.6204614655074984	-0.48047045150123324	-0.43655645696738304	-0.5898357296073039	-0.5349454683200927	-0.3625468371069422	-0.301465035025553	-0.026109137678485463	-0.0031288922680545975	-0.012532627927582626	-0.04080711481051461	-0.1416299251488742	0.21167914981048924	0.31754107102740525	1
0.5970824129671365	-0.6566556577331943	0.06434931368599209	0.5770868353401564	-0.10544254698555144	0.784813587312664	0.1741476832157219	0.15403673257201156	0.05128730527350846	-0.5523802861140665	-0.7218819324618225	-0.49942639756266155	-0.43655645696738304	-0.5898357296073039	-0.5458159593666542	-0.5402696546437318	1.1295977118004283	0.00512093882495342	-0.0031288922680545975	-0.012532627927582626	-0.04080711481051461	-0.1385362607294606	0.21167914981048924	-0.8958920691172081	1
0.3092503495729022	-0.4934521331268032	-0.08440883075149226	0.5210802165696429	-0.10297154447721717	0.784813587312664	0.1741476832157219	0.13456206619781422	0.01847926356917744	0.47220528929575445	-0.7934399885152239	-0.6715619807666455	-0.43655645696738304	-0.7758646759316021	-0.5579562342951302	-0.5402696546437318	-0.7328559744322743	-0.026109137678485463	-0.0031288922680545975	-0.012532627927582626	-0.04080711481051461	-0.1416299251488742	0.21167914981048924	0.31754107102740525	1
0.6453373250273328	0.18395427722575197	0.06434931368599209	0.6164872075079139	-0.08034035963889315	0.8256259587519917	0.20276385687811066	0.1680043770514853	0.20531828073282185	-0.4215331350336334	-0.5975060067877416	-0.19820839586233152	-0.43655645696738304	-0.29580701174767854	-0.5036299930233233	-0.49528166662415674	1.447199746294801	0.00512093882495342	-0.0031288922680545975	-0.012532627927582626	-0.04080711481051461	-0.1385362607294606	0.21167914981048924	-0.8958920691172081	1
0.26342030746547956	-0.6005777343239207	-0.08440883075149226	0.5522721778691164	-0.04782530408380677	0.7592058248409281	0.20276385687811066	0.1457947810307802	0.21810785631247714	0.3143134696915675	-0.6058857649487147	-0.19299741977050852	-0.43655645696738304	-0.29580701174767854	-0.5039749558843393	-0.49528166662415674	1.463474675593691	-0.026109137678485463	-0.0031288922680545975	-0.012532627927582626	-0.04080711481051461	-0.1416299251488742	0.21167914981048924	0.31754107102740525	1
0.7454844540768858	-0.6566556577331943	0.06434931368599209	0.6673162132692032	-0.001627296505647934	0.7592058248409281	0.26215320221764105	0.1865641782498707	0.31597591292200494	-0.5280569657517278	-0.6058857649487147	-0.19299741977050852	-0.43655645696738304	-0.29580701174767854	-0.5039749558843393	-0.49528166662415674	1.463474675593691	0.00512093882495342	-0.0031288922680545975	-0.012532627927582626	-0.04080711481051461	-0.1385362607294606	0.21167914981048924	-0.8958920691172081	1
0.06361102335692886	-0.41799844880535514	-0.08440883075149226	0.5284046447290341	0.09917623364495406	0.42950588301733295	0.26215320221764105	0.13900373006073385	0.4210728600765557	-0.06755357712607736	-0.5408283697717046	-0.22661967452773218	-0.43655645696738304	-0.29580701174767854	-0.4995020342188525	-0.4742062127771486	1.2268809742261977	-0.026109137678485463	-0.0031288922680545975	-0.012532627927582626	-0.04080711481051461	-0.1416299251488742	0.21167914981048924	0.31754107102740525	1
0.6106616847026688	-0.366764465624125	0.06434931368599209	0.606889680954228	0.10856655591132665	0.42950588301733295	0.26215320221764105	0.16650392902519015	0.4210728600765557	-0.8745285338525907	-0.5062936088658756	-0.23389455622539312	-0.43655645696738304	-0.29580701174767854	-0.4949942251158235	-0.41847784923938675	0.9098482023603767	0.00512093882495342	-0.0031288922680545975	-0.012532627927582626	-0.04080711481051461	-0.1385362607294606	0.21167914981048924	-0.8958920691172081	1
0.1734576322175766	-0.24287137902224135	-0.08440883075149226	0.4840160844182407	0.11396556353293695	0.42950588301733295	0.26215320221764105	0.12383437495863739	0.5478564788661704	0.18985409315252305	-0.6226452812706611	-0.5081006200966623	-0.43655645696738304	-0.5982855894829285	-0.537040423645465	-0.41847784923938675	-0.7465005820353723	-0.026109137678485463	-0.0031288922680545975	-0.012532627927582626	-0.04080711481051461	-0.1416299251488742	0.21167914981048924	0.31754107102740525	1
0.40576017369329365	-0.3121769853619418	0.13872838590473435	0.5210802165696429	0.10482077940273699	0.42950588301733295	0.26215320221764105	0.13653408565810113	0.5478564788661704	-0.2052165033690689	-0.5440279137968034	-0.5289698962361118	-0.43655645696738304	-0.5982855894829285	-0.5279684360192671	-0.55769743378645	-2.128075684386836	0.02073597707667286	0.05239824663167694	-0.012532627927582626	0.02060217506561622	-0.13652537885684177	0.21167914981048924	-0.4543028340636462	1
0.47026171443707415	-0.6566556577331943	-0.010029758532750057	0.4494144755273254	0.01186778924721525	0.42950588301733295	0.18220047580413265	0.11076828082594826	0.22589281536096284	-0.4312799926324699	-0.5440279137968034	-0.5289698962361118	-0.43655645696738304	-0.5982855894829285	-0.5279684360192671	-0.55769743378645	-2.128075684386836	0.00512093882495342	0.04387274007425381	-0.012532627927582626	0.02060217506561622	-0.13822689428751925	0.21167914981048924	0.25055331277850934	1
0.4384959180557382	-0.03365042224943627	0.06434931368599209	0.5470314232378286	-0.08234676192261706	0.6107608267625867	0.18220047580413265	0.14371203250438563	-0.30682081095680896	-0.9544274786025879	-0.43925554357809	-0.41516581681774595	-0.43655645696738304	-0.4500169544778278	-0.5019606131910376	-0.5380405201022213	-1.2136011027170321	0.03635101532839231	0.006959612238551671	-0.012532627927582626	0.02060217506561622	-0.13513322986810564	0.008686583816184316	-0.6927316397699935	1
0.36332494951975436	-0.3276403330130039	0.06434931368599209	0.4826269687328402	-0.14270774563599634	0.6107608267625867	0.09894035243467082	0.1210379023067384	-0.2823537968044289	-1.6713533154650304	-0.4285903968277605	-0.41726373619736923	-0.43655645696738304	-0.4500169544778278	-0.500059044773338	-0.580596724985603	-1.4039433550857185	0.03635101532839231	0.006959612238551671	-0.012532627927582626	0.02060217506561622	-0.13513322986810564	0.008686583816184316	-0.6927316397699933	1
0.4535301117629356	-0.6406333939019733	0.06434931368599209	0.5555555422164294	-0.2514528141695424	0.9240557957527248	0.09894035243467082	0.14593119511540928	-0.34518953769577226	-0.9521100875781543	-0.5370193887894441	-0.3569494084438468	-0.43655645696738304	-0.4500169544778278	-0.5134847932540536	-0.3155323631405395	-0.35031764131205	0.06758109183183109	-0.09071498373692735	0.07494464624714926	0.02060217506561622	-0.13203956544869203	-0.19430598217812048	-0.28917549904489487	1
0.23795917296135602	-0.6566556577331943	-0.010029758532750057	0.5118615397483404	-0.17373878628442332	0.717193089535737	0.09894035243467082	0.13099418586116363	-0.2478775495897072	-1.4663586464642393	-0.6309234666054407	-0.32691271661276805	-0.43655645696738304	-0.4500169544778278	-0.5228037405434092	-0.3149244173564912	0.5495333842776563	0.036351015328392196	-0.12666260975828048	0.07494464624714926	-0.04080711481051461	-0.13575196275198836	0.008686583816184316	-0.8958920691172001	1
0.41254980956106035	-0.606539506912282	-0.08440883075149226	0.4968338336971758	-0.18629372768286673	0.717193089535737	0.08901816156680731	0.12574588592863498	-0.2823537968044289	-1.536435141792918	-0.6172619214823996	-0.3402545909197607	-0.43655645696738304	-0.4500169544778278	-0.5226064993630055	-0.3323521964992094	0.5639627980493975	0.020735977076672754	-0.04846661132838421	-0.012532627927582626	-0.04080711481051461	-0.1371441117407245	0.008686583816184316	-1.5431111993434905	1
0.37981406519861577	-0.6035586206181013	-0.08440883075149226	0.48155356115775805	-0.19491221914822882	0.717193089535737	0.08901816156680731	0.1204398291173159	-0.3418531266749934	-1.3270857613848557	-0.772617559145533	-0.5662690443952909	-0.43655645696738304	-0.6583588120361973	-0.552865841238208	-0.6324747652243922	1.4941348524689073	-0.010494099426766022	-0.02465564830894906	-0.012532627927582626	-0.04080711481051461	-0.1402377761601381	0.21167914981048924	-0.28917549904490164	1
0.07743278208773945	-0.6505075797514468	-0.08440883075149226	0.4071095887446397	-0.0881417406778992	0.45231279646872347	0.08901816156680731	0.09545758787713175	-0.05436571038450505	-1.1513610999704322	-0.8606304130422999	-0.7525662783567525	-0.43655645696738304	-0.8538938507205733	-0.5613639592739647	-0.6249767672211297	-0.3053433464589974	-0.04172417593020491	-0.04846661132838417	-0.012532627927582626	-0.04080711481051461	-0.1433314405795517	0.008686583816184456	0.9647602012536943	0
0.07961516504523487	-0.6566556577331943	-0.08440883075149226	0.30974520752239254	-0.08092207819670556	0.45231279646872347	0.06471598393392439	0.06250570766302557	0.23367777440944856	-0.20256642540712488	-0.8649980445686254	-0.748574618408742	-0.43655645696738304	-0.8538938507205733	-0.5613841192464674	-0.6182893635965983	-0.10403371110797	-0.07295425243364373	-0.14933146928844523	-0.012532627927582626	-0.10221640468664536	-0.14642510499896527	-0.19430598217812048	1.940043523708154	0
0.08276749598384109	-0.629641375692182	-0.08440883075149226	0.2693345694016151	-0.059958009399354986	0.45231279646872347	0.06471598393392439	0.04909438065666411	0.23367777440944856	0.3355381485312734	-0.8576340146695884	-0.7534395291152505	-0.43655645696738304	-0.8538938507205733	-0.5613268094273938	-0.6249767672211297	-0.7361205406858538	-0.08856929068536318	-0.25019632724850627	-0.012532627927582626	-0.16362569456277615	-0.1478172539877014	-0.19430598217812048	-0.28917549904489986	0
0.06918822424830874	-0.6566556577331943	-0.08440883075149226	0.17992603255939582	-0.11574309791420284	0.4387086726556136	0.045303001801148185	0.01897706614481759	-0.4425015258018399	1.7566462623903585	-0.8712955597926295	-0.7559294140753392	-0.43655645696738304	-0.8538938507205733	-0.5615240506077974	-0.6434177893372618	0.5841010789065488	-0.08856929068536318	-0.25019632724850627	-0.012532627927582626	-0.16362569456277615	-0.1478172539877014	-0.19430598217812048	-0.28917549904489986	0
0.08688977490355589	-0.36490141169026213	-0.08440883075149226	0.10365095310642855	-0.303776450276023	0.4387086726556136	-0.12840723832028647	-0.006680808062627631	-0.4425015258018399	-0.8567805180253655	-0.8062381646156194	-0.5804642431888986	-0.43655645696738304	-0.6847646241475243	-0.5550608359295647	-0.6434177893372618	1.6140804830237767	-0.08856929068536318	-0.25019632724850627	-0.012532627927582626	-0.16362569456277615	-0.1478172539877014	-0.19430598217812048	-0.28917549904489986	0
0.10022655964381108	-0.5500889727162357	-0.08440883075149226	0.10958626558041942	-0.29693472069107835	0.4387086726556136	-0.1204982455995258	-0.004737253614119084	-0.43805297777413305	0.12661741541012433	-0.7788642879564404	-0.5867493195788176	-0.43655645696738304	-0.6847646241475243	-0.5541719681316664	-0.5568868394077189	1.023573311157067	-0.08856929068536318	-0.25019632724850627	-0.012532627927582626	-0.16362569456277615	-0.1478172539877014	-0.19430598217812048	-0.28917549904489986	0
0.06603589330970254	-0.6540473822257863	-0.08440883075149226	0.10605033474485036	-0.29317479585813894	0.4335070959035416	-0.1204982455995258	-0.005891619206100511	-0.4141420321252157	0.09127925773786612	-0.778153278173085	-0.5874965635438147	-0.43655645696738304	-0.6847646241475243	-0.5541714338760403	-0.5597239197332777	1.033028870385589	-0.08856929068536318	-0.25019632724850627	-0.012532627927582626	-0.16362569456277615	-0.1478172539877014	-0.19430598217812048	-0.28917549904489986	0
0.09101205382327178	-0.6566556577331943	-0.08440883075149226	0.10819714989501755	-0.2921094262973954	0.4335070959035416	-0.1204982455995258	-0.00518888875479778	-0.4046888675663393	-0.33955507291998027	-0.785517308072122	-0.5811905909269549	-0.43655645696738304	-0.6847646241475243	-0.5542287436951139	-0.5568868394077189	1.0162804200118511	-0.08856929068536318	-0.25019632724850627	-0.012532627927582626	-0.16362569456277615	-0.1478172539877014	-0.19430598217812048	-0.28917549904489986	0
0.08446490495078221	-0.40067204722043004	-0.08440883075149226	0.11217507208503077	-0.29513744188944663	0.4335070959035416	-0.1204982455995258	-0.0038892440358822737	-0.4397211832845212	-1.055522667189396	-0.7157367764771089	-0.5631130062076586	-0.43655645696738304	-0.6847646241475243	-0.5490827826014909	-0.3971997467976959	-0.4392164631193132	-0.08856929068536318	-0.25019632724850627	-0.012532627927582626	-0.16362569456277615	-0.1478172539877014	-0.19430598217812048	-0.28917549904489986	0
0.08955713185160781	-0.6566556577331943	-0.08440883075149226	0.11286962992773099	-0.2949650201051925	0.4335070959035416	-0.1204982455995258	-0.0036618328297965724	-0.4397211832845212	-1.2097638412371994	-0.795268299386709	-0.6060262431673968	-0.43655645696738304	-0.710114203774398	-0.5557673998982376	-0.5568868394077189	0.8657971516285486	-0.08856929068536318	-0.25019632724850627	-0.012532627927582626	-0.16362569456277615	-0.1478172539877014	-0.19430598217812048	-0.28917549904489986	0
0.05488149152694387	-0.435138544996894	-0.08440883075149226	0.1010621466018172	-0.29014037463212816	0.4151015166269821	-0.1259626405702328	-0.007520039162923541	-0.40079638804209516	-0.9117924768749216	-0.7639330825059789	-0.5743904190957314	-0.43655645696738304	-0.710114203774398	-0.5528057238513034	-0.4318526564884496	-0.029949924548686765	-0.08856929068536318	-0.25019632724850627	-0.012532627927582626	-0.16362569456277615	-0.1478172539877014	-0.19430598217812048	-0.28917549904489986	0
0.06749081528136651	-0.5942433509487868	-0.08440883075149226	0.101440996334202	-0.29049485515451084	0.4151015166269821	-0.1259626405702328	-0.007396499044004522	-0.404132799062874	-0.9811572630415765	-0.7476306439019038	-0.5881721588000114	-0.43655645696738304	-0.710114203774398	-0.552500355874086	-0.4318526564884496	-0.2162797603958477	-0.08856929068536318	-0.25019632724850627	-0.012532627927582626	-0.16362569456277615	-0.1478172539877014	-0.19430598217812048	-0.28917549904489986	0
0.06967319823886305	-0.6566556577331943	-0.08440883075149226	0.0958845335925945	-0.2931204477377408	0.4151015166269821	-0.1268254397761338	-0.009213082965035632	-0.4158102376356039	-0.3051462095514374	-0.7476306439019038	-0.5881721588000114	-0.43655645696738304	-0.710114203774398	-0.552500355874086	-0.4318526564884496	-0.21627976039584787	-0.08856929068536318	-0.25019632724850627	-0.012532627927582626	-0.16362569456277615	-0.1478172539877014	-0.19430598217812048	-0.28917549904489986	0
0.053911543545834176	-0.33788712964924994	-0.08440883075149226	0.08792868921256518	-0.2923576367864246	0.4135010314724982	-0.1268254397761338	-0.011808617496200798	-0.42081485416677344	0.664200486095817	-0.7305156226882797	-0.5537898410707051	-0.43655645696738304	-0.6656204103668122	-0.5496664977598985	-0.4318526564884496	0.0551219172353069	-0.08856929068536318	-0.25019632724850627	-0.012532627927582626	-0.16362569456277615	-0.1478172539877014	-0.19430598217812048	-0.28917549904489986	0
0.07937267804995772	-0.45358277894213683	-0.08440883075149226	0.08527674108588874	-0.29778816499291993	0.4135010314724982	-0.13286503421744236	-0.01267629894436627	-0.42081485416677344	-0.04352962088248222	-0.6751584324127599	-0.5785078837117563	-0.43655645696738304	-0.6656204103668122	-0.5464279818958622	-0.4997399357071777	-0.9145031589495616	-0.08856929068536318	-0.25019632724850627	-0.012532627927582626	-0.16362569456277615	-0.1478172539877014	-0.19430598217812048	-0.28917549904489986	0
0.049304290635563984	-0.6566556577331943	-0.08440883075149226	0.08382448377842465	-0.2955859485736702	0.4058987269887014	-0.13286503421744236	-0.013148552959652617	-0.41859058015292	-0.2737767470764468	-0.7355434775848637	-0.5589154229533935	-0.43655645696738304	-0.6656204103668122	-0.5502814941303722	-0.4519148673620439	0.17137389101681108	-0.08856929068536318	-0.25019632724850627	-0.012532627927582626	-0.16362569456277615	-0.1478172539877014	-0.19430598217812048	-0.28917549904489986	0
0.09125454081854893	-0.6566556577331943	-0.08440883075149226	0.09001236274066728	-0.2879615460989217	0.4058987269887014	-0.12581884070258273	-0.011125909902574591	-0.3963478400143909	-0.07298154662721472	-0.7525569259722941	-0.544483929839986	-0.43655645696738304	-0.6656204103668122	-0.5505873963632157	-0.4519148673620439	0.28017733284981966	-0.08856929068536318	-0.25019632724850627	-0.012532627927582626	-0.16362569456277615	-0.1478172539877014	-0.19430598217812048	-0.28917549904489986	0
0.07209806819163671	-0.5128278940389774	-0.08440883075149226	0.09064377896130528	-0.2878633540021431	0.4058987269887014	-0.12581884070258273	-0.010919848874410347	-0.3963478400143909	-0.19503139331490874	-0.7133498150615589	-0.5643219858321185	-0.43655645696738304	-0.6656204103668122	-0.548962866745581	-0.4519148673620439	-0.3690959823146361	-0.08856929068536318	-0.25019632724850627	-0.012532627927582626	-0.16362569456277615	-0.1478172539877014	-0.19430598217812048	-0.28917549904489986	0
0.05318408256000274	-0.6566556577331943	-0.08440883075149226	0.0904543540951143	-0.2876284883885286	0.4058987269887014	-0.12581884070258273	-0.010981464253285576	-0.3946796345040027	-0.19497841157446805	-0.8002453678701962	-0.6308588319629441	-0.43655645696738304	-0.7476104569724823	-0.5569426859533914	-0.5163571204711649	0.14756699983870808	-0.08856929068536318	-0.25019632724850627	-0.012532627927582626	-0.16362569456277615	-0.1478172539877014	-0.19430598217812048	-0.28917549904489986	1
0.2624503594843699	-0.6458499449167895	-0.08440883075149226	0.1381262787532165	-0.18316320759493296	0.4058987269887014	-0.02429613414154586	0.004870781504780468	-0.367432277834304	1.5957113579940114	-0.8526569461861013	-0.6880272166483586	-0.43655645696738304	-0.7895956982294922	-0.5601720322463759	-0.6610482170746629	1.626393623219746	-0.08856929068536318	-0.25019632724850627	-0.012532627927582626	-0.16362569456277615	-0.1478172539877014	-0.19430598217812048	-0.28917549904489986	1
0.9140129157946559	-0.6566556577331943	-0.08440883075149226	0.3632893030324205	0.2193203562649676	0.4123006676066367	0.3620941102345259	0.08406709884799984	-0.018221257659395165	1.5273480009718656	-0.8526569461861013	-0.6880272166483586	-0.43655645696738304	-0.7895956982294922	-0.5601720322463759	-0.6610482170746629	1.6263936232197453	-0.08856929068536318	-0.25019632724850627	-0.012532627927582626	-0.16362569456277615	-0.1478172539877014	-0.19430598217812048	-0.28917549904489986	1
0.09343692377604546	-0.6566556577331943	-0.010029758532750057	0.3638575776309934	0.21891309258743796	0.4123006676066367	0.3620941102345259	0.084253307309039	-0.018221257659395165	1.5277849194117759	-0.8526569461861013	-0.6880272166483586	-0.43655645696738304	-0.7895956982294922	-0.5601720322463759	-0.6610482170746629	1.6263936232197453	-0.07295425243364373	-0.14933146928844523	-0.012532627927582626	-0.10221640468664536	-0.14642510499896527	-0.19430598217812048	1.9400435237081548	1
0.14290427081262858	-0.24343029520240023	0.06434931368599209	0.38229493127359976	0.20609726246920804	0.4123006676066367	0.3620941102345259	0.09031200294813528	-0.06715528596416033	1.5357463751825122	-0.7792197928481179	-0.48562878650502356	-0.43655645696738304	-0.5986816766645984	-0.5483869528096319	-0.6610482170746629	1.6541549313300026	-0.04172417593020491	-0.04846661132838417	-0.012532627927582626	-0.04080711481051461	-0.1433314405795517	0.008686583816184456	0.9647602012536941	1
0.22268249225888145	-0.25628536734605434	-0.010029758532750057	0.42643092509613434	0.175236423082666	0.47872080151770036	0.3620941102345259	0.10489851687763078	-0.18059326067065953	1.5716219854832916	-0.670079791103079	-0.42294284612531624	-0.43655645696738304	-0.5986816766645984	-0.5357986881839198	-0.2373100055929902	-0.07135386488551836	-0.026109137678485463	-0.0614954568224229	-0.012532627927582626	-0.04080711481051461	-0.14193929159081556	0.008686583816184456	0.2214963676829131	1
0.39048349299082014	-0.5750538954299987	0.06434931368599209	0.4597697015457765	0.17335697385145582	0.47872080151770036	0.3620941102345259	0.1163050321397965	0.11301090915792636	1.255812320453086	-0.6507809541262923	-0.440288468637519	-0.43655645696738304	-0.5986816766645984	-0.5352849305287953	-0.2373100055929902	-0.18348471257685925	0.00512093882495342	-0.0614954568224229	-0.012532627927582626	-0.04080711481051461	-0.13884562717140198	0.008686583816184316	-0.7998473657727166	1
0.17200271024591263	-0.38800328047016225	-0.08440883075149226	0.2665563380308128	-0.14680020102386734	0.47872080151770036	0.05163019597775686	0.04761391055026113	-0.2717884952386296	0.9803156825649504	-0.5775469464406963	-0.481012240528644	-0.43655645696738304	-0.5986816766645984	-0.5296170125916637	-0.3260700900640435	-1.0898505486981194	0.00512093882495342	-0.06149545682242292	-0.012532627927582626	-0.04080711481051461	-0.13884562717140198	0.008686583816184316	-0.799847365772717	1
0.3807840131797255	-0.35241895033338067	0.13872838590473435	0.3413791601763131	-0.1430975319168293	0.5603455443963578	0.05163019597775686	0.07280064236129953	0.02403994860380973	0.0933805148226929	-0.4946127338536099	-0.5698034783295298	-0.21984720947443842	-0.5986816766645984	-0.5223481676872355	-0.5295292791255449	-1.9469904225072254	0.03635101532839231	0.006959612238551671	-0.012532627927582626	0.02060217506561622	-0.13513322986810564	0.008686583816184316	-0.6927316397699933	1
0.18800685193421862	0.04720611848021422	-0.08440883075149226	0.3531235018801632	-0.15797504540419033	0.6083600990308619	0.05163019597775686	0.07670200457749547	-0.012660572624762875	0.20747947420723484	-0.4153859294225905	-0.41054498793754596	-0.21984720947443842	-0.3927163421962483	-0.49685174470231136	-0.5295292791255449	0.15165564024157036	0.00512093882495342	0.04387274007425376	-0.012532627927582626	0.02060217506561622	-0.13822689428751925	0.21167914981048924	0.2505533127785095	1
0.3531404957181054	-0.2188379832754098	0.13872838590473435	0.38709369455044196	-0.15616370631160348	0.6083600990308619	0.05163019597775686	0.08824362457915898	-0.012660572624762875	-0.7108470144830139	-0.4051778603901323	-0.40618398138311607	-0.21984720947443842	-0.3927163421962483	-0.49438681190428746	-0.4887969115943081	-0.030945743649326	0.03635101532839231	0.09185304794459054	-0.012532627927582626	0.02060217506561622	-0.1345144969842229	0.41467171580479434	-0.6035654597002583	1
0.2546907756354946	-0.5961064048826497	-0.08440883075149226	0.3517343861947614	-0.1754183367404771	0.6083600990308619	0.045878201271749096	0.07615428204695177	-0.07605238201957149	-0.0174955367876692	-0.41091672507007154	-0.39537026219159604	-0.27575621624773233	-0.3927163421962483	-0.49462182713809044	-0.4887969115943081	-0.1648232026291433	0.00512093882495342	0.12040482522217144	-0.012532627927582626	0.02060217506561622	-0.13760816140363652	0.41467171580479434	0.31754107102740525	1
0.5376730991241816	-0.3458982615648605	0.06434931368599209	0.44695195226684276	-0.11857683089973342	0.6347681040798387	0.13891671564142438	0.10889889973844524	-0.16557941107715085	0.2524258291047508	-0.39943899571019315	-0.40059002149365386	-0.27575621624773233	-0.3927163421962483	-0.492705975559775	-0.5275027931787172	-0.31444616558497623	0.03635101532839231	0.09185304794459054	-0.012532627927582626	0.02060217506561622	-0.1345144969842229	0.41467171580479434	-0.6035654597002584	1
0.16133328245370826	-0.6320633458062039	-0.010029758532750057	0.38980878429918064	-0.0906541622800312	0.5907547623315432	0.13891671564142438	0.08954359758041591	-0.07605238201957149	0.7879459094640692	-0.4756694017685008	-0.32247688546689285	-0.37124682073663257	-0.3927163421962483	-0.4999273262293619	-0.2624384313336537	-0.18224635499320463	0.00512093882495342	0.04387274007425381	-0.012532627927582626	0.02060217506561622	-0.13822689428751922	0.21167914981048924	0.25055331277850934	1
0.47947622025761344	-0.43457962881673506	0.06434931368599209	0.4657050140197645	-0.08676551565050174	0.5907547623315432	0.13891671564142438	0.11554481727458517	0.060740469832382335	-0.31180748371443906	-0.6070030660368445	-0.5045284794359078	-0.37124682073663257	-0.5812538406711226	-0.534960375687537	-0.400644772907303	-0.4828882035388447	0.03635101532839231	0.006959612238551671	-0.012532627927582626	0.02060217506561622	-0.13513322986810564	0.008686583816184316	-0.6927316397699933	1
0.16715297034036528	-0.6566556577331943	-0.08440883075149226	0.41727538989689555	-0.05469866222214521	0.5907547623315432	0.13891671564142438	0.09917358457051938	0.26148119958260746	0.20983283665107136	-0.7263511368143415	-0.5660718961482274	-0.43655645696738304	-0.6712976599707475	-0.5500135731112729	-0.457994325202527	0.059931130031669735	-0.010494099426766022	-0.02465564830894906	-0.012532627927582626	-0.04080711481051461	-0.1402377761601381	0.21167914981048924	-0.28917549904490164	1
0.4479529108715557	-0.3043521588397175	0.06434931368599209	0.46759926268167706	-0.04999220344669388	0.5907547623315432	0.13891671564142438	0.1164686596006483	0.26148119958260746	-0.6330542304135807	-0.6468196139047414	-0.5218901425147887	-0.43655645696738304	-0.641855179466618	-0.5405543700911001	-0.36153359413352837	-1.0065534187221203	0.02073597707667286	-0.04846661132838421	-0.012532627927582626	-0.04080711481051461	-0.1371441117407245	0.008686583816184316	-1.5431111993434985	1
0.2156503693958387	-0.6566556577331943	-0.08440883075149226	0.3837471885810653	-0.08498403234962691	0.5907547623315432	0.1044047474053778	0.08751947772583106	0.18919229413238772	0.26832704454700684	-0.7315313509502159	-0.5255485002523043	-0.43655645696738304	-0.641855179466618	-0.5481381396065471	-0.4312447107044013	0.2929578385052928	-0.010494099426766022	-0.02465564830894906	-0.012532627927582626	-0.04080711481051461	-0.1402377761601381	0.21167914981048924	-0.28917549904490164	1
0.43582856110768736	-0.6566556577331943	0.13872838590473435	0.4552235047571889	-0.10034507786249676	0.6003576732584445	0.1044047474053778	0.11185119723272237	0.07797859343974192	-0.7693356887061047	-0.7382351574789945	-0.5188413929420279	-0.43655645696738304	-0.641855179466618	-0.5481856338413884	-0.4312447107044013	0.29431274117289824	0.02073597707667286	0.05239824663167694	-0.012532627927582626	0.02060217506561622	-0.13652537885684177	0.21167914981048924	-0.4543028340636462	1
0.3131301414973398	-0.2357917740735623	-0.08440883075149226	0.41190835202148046	-0.12875026398202186	0.6003576732584445	0.08571076461085259	0.09684445778178316	0.05017516826658048	-0.273534304132012	-0.684046054704701	-0.4360702416853529	-0.43655645696738304	-0.5932684851817763	-0.5381486687969272	-0.28959334302114487	-0.009188817506738315	-0.010494099426766022	0.06876635977465158	-0.012532627927582626	0.02060217506561622	-0.13961904327625538	0.21167914981048924	0.5920006903643971	1
0.3713270203639079	-0.10165189083543257	0.06434931368599209	0.46507359779912794	-0.17378711246105202	0.680381930982618	0.08571076461085259	0.1148463999045339	-0.17336437012563655	-0.9155898435310428	-0.5327533300893122	-0.36865949048379565	-0.43655645696738304	-0.49820756158099944	-0.5139587706713871	-0.21501866017788543	-0.9599787252084182	0.02073597707667286	0.052398246631676894	-0.012532627927582626	0.02060217506561622	-0.13652537885684177	0.21167914981048924	-0.4543028340636462	1
0.3943632849152578	-0.6356031482805434	-0.010029758532750057	0.45111929932304695	-0.18886326762710037	0.680381930982618	0.07852077122834288	0.10999043663137069	-0.2684520842178482	-1.057304986123488	-0.6230515725754356	-0.3441596691500963	-0.43655645696738304	-0.49820756158099944	-0.5236710800202113	-0.21501866017788543	0.07304411500499404	0.00512093882495342	0.04387274007425381	-0.012532627927582626	0.02060217506561622	-0.13822689428751922	0.21167914981048924	0.25055331277850934	1
0.40091043378774627	-0.38390456181566385	0.06434931368599209	0.4993594985797235	-0.24709990792684064	0.841230689008206	0.07852077122834288	0.12644110940478342	-0.386894675455517	-0.9751194937601583	-0.5487002638017097	-0.38463722361323655	-0.43655645696738304	-0.49820756158099944	-0.5178288966203919	-0.23791795137703844	-0.6281552311514703	0.03635101532839231	0.006959612238551671	-0.012532627927582626	0.02060217506561622	-0.13513322986810564	0.008686583816184316	-0.6927316397699933	1
0.4979052318986931	-0.20765965967223227	-0.010029758532750057	0.5155237538280368	-0.21580813138442528	0.841230689008206	0.11533353734679243	0.132111769640033	-0.386894675455517	0.3958576576409593	-0.42630500823840417	-0.4469466064419623	-0.38064745019408913	-0.49820756158099944	-0.5019972124272184	-0.48109626499636277	-1.8671251397379993	0.00512093882495342	-0.06149545682242292	-0.012532627927582626	-0.04080711481051461	-0.13884562717140198	0.008686583816184316	-0.799847365772717	1
0.43316120415963655	-0.6415649208689047	0.06434931368599209	0.5467788567495739	-0.24179585090246955	0.9372597982772142	0.11533353734679243	0.1428955252591284	-0.3657640723239133	0.872005509614734	-0.5369178159632504	-0.3825951860981596	-0.3964800892803316	-0.49820756158099944	-0.5158892761183037	-0.20731801357994012	-0.6507796611926578	0.036351015328392196	-0.12666260975828048	0.07494464624714926	-0.04080711481051461	-0.13575196275198836	0.008686583816184316	-0.8958920691172001	1
0.4334036911549137	-0.402535101154293	-0.010029758532750057	0.5629431119978844	-0.25355482943653856	0.9752713206961966	0.11533353734679243	0.14850176268654613	-0.3802218534139567	0.8711160949579679	-0.6189378731145941	-0.4839235143308863	-0.3964800892803316	-0.5733320970377246	-0.5350078453902322	-0.3990235841498408	-0.5111027955081185	0.02073597707667286	-0.12666260975828048	0.07494464624714926	-0.04080711481051461	-0.13745347818266584	0.008686583816184316	0.3175410710274005	1
0.6249684174240338	-0.36378357932994443	-0.010029758532750057	0.6229907945804761	-0.18297672738911533	0.9860745954889593	0.19068466799549422	0.16972617677840107	-0.3062647424533488	1.0943397616924375	-0.5448404964063522	-0.5326905060574874	-0.3964800892803316	-0.5733320970377246	-0.5283067125075751	-0.6306509278722473	-1.5353229760906035	0.020735977076672754	-0.12666260975828048	0.07494464624714926	-0.04080711481051461	-0.13745347818266584	0.008686583816184316	0.31754107102741325	1
0.3601726185811493	-0.43886465286461984	-0.08440883075149226	0.6123830020737718	-0.1682550471028583	0.9188542190006547	0.19068466799549422	0.1660613878730025	-0.3062647424533488	0.6540226790492387	-0.5598224882699104	-0.5318016098131001	-0.3964800892803316	-0.5733320970377246	-0.5304239321184262	-0.5911344519091071	-1.1597167445852912	-0.010494099426766022	-0.09071498373692742	-0.012532627927582626	-0.04080711481051461	-0.14054714260207943	-0.19430598217812048	-0.2891754990449023	1
0.13102240804403736	-0.6566556577331943	-0.08440883075149226	0.5168497278913736	-0.05358371760017887	0.5407396012539348	0.19068466799549422	0.1334465263785952	-0.28680234483213574	-0.665620302228952	-0.682217743833216	-0.5620967059634089	-0.43655645696738304	-0.6839724497841845	-0.5462556163115997	-0.41280368858826927	-1.1954666021925333	-0.026109137678485463	-0.0614954568224229	-0.012532627927582626	-0.04080711481051461	-0.14193929159081556	0.008686583816184456	0.2214963676829131	1
0.0987716376721471	-0.6566556577331943	-0.08440883075149226	0.42977743106551247	0.006167699808165928	0.4875234698673587	0.19068466799549422	0.10398114795767949	0.2386823909406156	0.015585231509833427	-0.6863314432940574	-0.5554465011185084	-0.43655645696738304	-0.6839724497841845	-0.5462735002461034	-0.39638915241896483	-1.1978183390603214	-0.057339214181924295	-0.12666260975828036	-0.012532627927582626	-0.10221640468664536	-0.14503295601022917	0.008686583816184456	0.3175410710274031	0
0.07258304218219211	-0.36639185483735254	-0.08440883075149226	0.3358226974347056	0.029723355348322773	0.44431037069630613	0.19068466799549422	0.07226205781097268	0.14470681385533193	0.8707887102333728	-0.6764788791532769	-0.5433904707011933	-0.43655645696738304	-0.6839724497841845	-0.5447283348468824	-0.35707532505050743	-1.1828255575608817	-0.07295425243364373	-0.14933146928844523	-0.012532627927582626	-0.10221640468664536	-0.14642510499896527	-0.19430598217812048	1.940043523708154	0
0.06967319823886305	-0.6566556577331943	-0.08440883075149226	0.1912283829088018	-0.13530830646545228	0.4395089152328546	0.033655212521482604	0.0226043017262987	-0.3207225235433922	1.56990902556694	-0.7563151205414579	-0.5565483842568295	-0.43655645696738304	-0.6858208566319773	-0.5514642733932613	-0.43590562838210506	0.08471939761166537	-0.08856929068536318	-0.25019632724850627	-0.012532627927582626	-0.16362569456277615	-0.1478172539877014	-0.19430598217812048	-0.28917549904489986	0
0.09222448879965862	-0.6566556577331943	-0.08440883075149226	0.12145689052839688	-0.2773794559030245	0.4395089152328546	-0.10223566240795076	-0.0008350172397575525	-0.3946796345040027	0.6374489468183013	-0.8156844374516256	-0.5761657403710035	-0.43655645696738304	-0.6858208566319773	-0.5551892371822297	-0.6728018355662635	1.6579762348254825	-0.08856929068536318	-0.25019632724850627	-0.012532627927582626	-0.16362569456277615	-0.1478172539877014	-0.19430598217812048	-0.28917549904489986	0
0.08252500898856394	-0.6566556577331943	-0.08440883075149226	0.10882856611565411	-0.29526593514204585	0.4395089152328546	-0.12136104480542684	-0.004984241138212739	-0.40969348409750883	-0.04579358892039205	-0.8156844374516256	-0.5761657403710035	-0.43655645696738304	-0.6858208566319773	-0.5551892371822297	-0.6728018355662635	1.6579762348254832	-0.08856929068536318	-0.25019632724850627	-0.012532627927582626	-0.16362569456277615	-0.1478172539877014	-0.19430598217812048	-0.28917549904489986	0
0.07161309420108242	-0.6072847284858272	-0.08440883075149226	0.10175670444451741	-0.29955657797361557	0.4395089152328546	-0.1252436412319818	-0.007298376209016811	-0.4297119502221846	0.7553741533637631	-0.8022260379809716	-0.5823785055945041	-0.43655645696738304	-0.6858208566319773	-0.5549978182978328	-0.6190999579753294	1.4989678457445548	-0.08856929068536318	-0.25019632724850627	-0.012532627927582626	-0.16362569456277615	-0.1478172539877014	-0.19430598217812048	-0.28917549904489986	0
0.09028459283743924	-0.4116640654302213	-0.08440883075149226	0.10636604285517008	-0.29829600288606256	0.4395089152328546	-0.1252436412319818	-0.005791126494268172	-0.4119177581113623	-0.3561572032045256	-0.8145671363634959	-0.6158376521264054	-0.43655645696738304	-0.7179039183472395	-0.556900801402624	-0.6190999579753294	1.4374506266443978	-0.08856929068536318	-0.25019632724850627	-0.012532627927582626	-0.16362569456277615	-0.1478172539877014	-0.19430598217812048	-0.28917549904489986	0
0.09295194978549007	-0.6566556577331943	-0.08440883075149226	0.11242763857328683	-0.3002946531033371	0.4427098855418223	-0.12481224162903162	-0.003809035293906268	-0.43249229273950074	-1.3804704109617594	-0.8145671363634959	-0.6158376521264054	-0.43655645696738304	-0.7179039183472395	-0.556900801402624	-0.6190999579753294	1.4374506266443978	-0.08856929068536318	-0.25019632724850627	-0.012532627927582626	-0.16362569456277615	-0.1478172539877014	-0.19430598217812048	-0.28917549904489986	0
0.06409599734748427	-0.49233430076648543	-0.08440883075149226	0.10510321041389407	-0.2955214887836121	0.43030612559457576	-0.12481224162903162	-0.006202635504610658	-0.4119177581113623	-0.5961936782577717	-0.7697735200121117	-0.6114331408837259	-0.43655645696738304	-0.7179039183472395	-0.5547803408226942	-0.4940657750560601	0.09295900593685749	-0.08856929068536318	-0.25019632724850627	-0.012532627927582626	-0.16362569456277615	-0.1478172539877014	-0.19430598217812048	-0.28917549904489986	0
0.08300998297911823	-0.6566556577331943	-0.08440883075149226	0.10522949365802282	-0.2954865533325124	0.43030612559457576	-0.12481224162903162	-0.006161330585233075	-0.4119177581113623	-0.627263045616915	-0.7697735200121117	-0.6114331408837259	-0.43655645696738304	-0.7179039183472395	-0.5547803408226942	-0.4940657750560601	0.09295900593685802	-0.08856929068536318	-0.25019632724850627	-0.012532627927582626	-0.16362569456277615	-0.1478172539877014	-0.19430598217812048	-0.28917549904489986	0
0.06603589330970254	-0.4254506645408068	-0.08440883075149226	0.10377723635055729	-0.2937484588124862	0.43030612559457576	-0.12481224162903162	-0.00663508599555023	-0.399128182531707	-0.5050275516141486	-0.720205980829628	-0.5912207527901674	-0.43655645696738304	-0.7179039183472395	-0.5507738161413972	-0.42131492956494554	-1.0854047974645022	-0.08856929068536318	-0.25019632724850627	-0.012532627927582626	-0.16362569456277615	-0.1478172539877014	-0.19430598217812048	-0.28917549904489986	0
0.09343692377604546	-0.6566556577331943	-0.08440883075149226	0.10459807743738626	-0.29272826739753516	0.43030612559457576	-0.12452464189373084	-0.006366142816017778	-0.39301142899361197	-0.467721202136098	-0.7869901140519294	-0.6080132568435691	-0.43655645696738304	-0.7276740688284306	-0.5554873272894388	-0.4940657750560601	0.14357247213266733	-0.08856929068536318	-0.25019632724850627	-0.012532627927582626	-0.16362569456277615	-0.1478172539877014	-0.19430598217812048	-0.28917549904489986	0
0.07961516504523487	-0.6566556577331943	-0.08440883075149226	0.10112528822388085	-0.295568759943677	0.43030612559457576	-0.12452464189373084	-0.007502782580653471	-0.4158102376356039	-0.06528684247220742	-0.7869901140519294	-0.6080132568435691	-0.43655645696738304	-0.7276740688284306	-0.5554873272894388	-0.4940657750560601	0.14357247213266733	-0.08856929068536318	-0.25019632724850627	-0.012532627927582626	-0.16362569456277615	-0.1478172539877014	-0.19430598217812048	-0.28917549904489986	0
0.09028459283743924	-0.6566556577331943	-0.08440883075149226	0.10794458340676293	-0.29778936600476913	0.4335070959035416	-0.12452464189373084	-0.005274666943873442	-0.4302680187256473	-1.0253609897925855	-0.8317837304033134	-0.6205785006308794	-0.43655645696738304	-0.7276740688284306	-0.5576077878693686	-0.6728018355662635	1.6579762348254825	-0.08856929068536318	-0.25019632724850627	-0.012532627927582626	-0.16362569456277615	-0.1478172539877014	-0.19430598217812048	-0.28917549904489986	0
0.09319443678076832	-0.31180437457516913	-0.08440883075149226	0.11059653153343793	-0.29626606874133427	0.4335070959035416	-0.12452464189373084	-0.0044063894787772845	-0.42359519668408707	-1.3288500238541807	-0.7377780797611232	-0.5206984214454144	-0.43655645696738304	-0.6471363418888832	-0.5482686697043344	-0.42131492956494554	0.21392143554027526	-0.08856929068536318	-0.25019632724850627	-0.012532627927582626	-0.16362569456277615	-0.1478172539877014	-0.19430598217812048	-0.28917549904489986	0
0.10847111748324177	-0.20765965967223227	-0.08440883075149226	0.12164631539458928	-0.29837481891459994	0.45591388806630984	-0.11560905009941908	-0.0007891461684474247	-0.4475061423330069	0.20991479583963277	-0.6784087628509555	-0.4236663267977926	-0.43655645696738304	-0.5733320970377246	-0.5366349290768548	-0.2976992868084557	0.06167724030057449	-0.08856929068536318	-0.25019632724850627	-0.012532627927582626	-0.16362569456277615	-0.1478172539877014	-0.19430598217812048	-0.28917549904489986	0
0.08834469687522097	-0.6566556577331943	-0.08440883075149226	0.12032034133125107	-0.2980893008236155	0.45591388806630984	-0.11560905009941908	-0.0012235133741522843	-0.4436136628087653	0.5858401513336309	-0.6784087628509555	-0.4236663267977926	-0.43655645696738304	-0.5733320970377246	-0.5366349290768548	-0.2976992868084557	0.06167724030057432	-0.08856929068536318	-0.25019632724850627	-0.012532627927582626	-0.16362569456277615	-0.1478172539877014	-0.19430598217812048	-0.28917549904489986	0
0.09707422870520596	-0.6566556577331943	-0.08440883075149226	0.1248665381198372	-0.30179969443465093	0.47031825445666253	-0.11560905009941908	0.00026503039651932993	-0.43916511478105846	1.007259032411595	-0.6784087628509555	-0.4236663267977926	-0.43655645696738304	-0.5733320970377246	-0.5366349290768548	-0.2976992868084557	0.06167724030057432	-0.08856929068536318	-0.25019632724850627	-0.012532627927582626	-0.16362569456277615	-0.1478172539877014	-0.19430598217812048	-0.28917549904489986	0
0.08955713185160781	-0.6566556577331943	-0.010029758532750057	0.12467711325364766	-0.3016186432108977	0.47031825445666253	-0.11560905009941908	0.00020298929126485055	-0.4374969092706703	0.9844860548065236	-0.6784087628509555	-0.4236663267977926	-0.43655645696738304	-0.5733320970377246	-0.5366349290768548	-0.2976992868084557	0.06167724030057432	-0.07295425243364373	-0.14933146928844523	-0.012532627927582626	-0.10221640468664536	-0.14642510499896527	-0.19430598217812048	1.9400435237081548	0
0.2753021702340708	-0.5776621709374068	-0.08440883075149226	0.17209647142349524	-0.19569271917167133	0.47031825445666253	-0.01667474115608531	0.016010326592667132	-0.41136168960789954	1.7156507642364949	-0.7508809743400995	-0.46656433330722036	-0.43655645696738304	-0.5733320970377246	-0.5454840148978329	-0.5868788314207688	1.488195620475795	-0.07295425243364378	-0.1493314692884452	-0.012532627927582626	-0.10221640468664536	-0.14642510499896527	-0.19430598217812048	1.9400435237081626	0
0.13805453090708122	-0.48953971986569106	-0.08440883075149226	0.17979974931526993	-0.19723535754275118	0.47031825445666253	-0.01667474115608531	0.01854920167304155	-0.3435213321853841	1.4724178927464562	-0.8277208173555688	-0.6695879428484057	-0.43655645696738304	-0.7730920656599128	-0.5591225006979028	-0.5868788314207688	0.6956494916600785	-0.07295425243364373	-0.14933146928844523	-0.012532627927582626	-0.10221640468664536	-0.14642510499896527	-0.19430598217812048	1.9400435237081546	1
0.136357121940139	-0.4712817913138345	-0.010029758532750057	0.1923017904838854	-0.2040678738950726	0.4723188608997668	-0.01667474115608531	0.02266124168347063	-0.3607594557927437	1.342773963568725	-0.7771883363242457	-0.6457094813746405	-0.43655645696738304	-0.7601532177253626	-0.5564238964825232	-0.4910260461358186	-0.5807976815419749	-0.057339214181924295	-0.1266626097582804	-0.012532627927582626	-0.10221640468664536	-0.14503295601022917	0.008686583816184456	0.3175410710274032	1
0.11356334438406626	-0.48506839042442	0.06434931368599209	0.1965954207842169	-0.20762892008209735	0.4723188608997668	-0.01667474115608531	0.024071591817028122	-0.3985721140282418	1.3896513399195545	-0.7304140498620861	-0.6608869229023592	-0.43655645696738304	-0.7601532177253626	-0.5541117662451475	-0.5720854840089267	-1.8865309444969516	-0.026109137678485463	-0.06149545682242287	-0.012532627927582626	-0.04080711481051461	-0.14193929159081556	0.008686583816184456	0.22149636768291292	1
0.20546591559418861	-0.27566112825822864	-0.010029758532750057	0.22677711613067195	-0.21655596566227356	0.5119308684732313	-0.01667474115608531	0.03406420922580867	-0.29625550939100964	0.7444703897196714	-0.6265558350791153	-0.6074749665987665	-0.2267739890746695	-0.6215227041408962	-0.5427124275478186	-0.6529422732873521	0.7533424067974064	-0.026109137678485463	-0.0614954568224229	-0.012532627927582626	-0.04080711481051461	-0.14193929159081556	0.008686583816184456	0.2214963676829131	1
0.4760814023237301	-0.5333214873114694	0.06434931368599209	0.2790583791994254	-0.09365005829525389	0.5119308684732313	0.10239154925827496	0.05211071638594374	-0.29625550939100964	1.5249728021385636	-0.6144686687620752	-0.6250821464636432	-0.10901873587074068	-0.6215227041408962	-0.5420078970214776	-0.6529422732873521	1.329144183404155	0.00512093882495342	-0.0614954568224229	-0.012532627927582626	-0.04080711481051461	-0.13884562717140198	0.008686583816184316	-0.7998473657727166	1
0.2949436168515373	-0.6566556577331943	-0.010029758532750057	0.3199110086746484	-0.09868929436145944	0.5119308684732313	0.10239154925827496	0.06581043091466776	-0.09106623161307766	0.7981970794830465	-0.6600240813099113	-0.5629522478172152	-0.43655645696738304	-0.6215227041408962	-0.5442010954145812	-0.605319853536901	-0.061686885589138415	0.02073597707667286	-0.12666260975828048	0.07494464624714926	-0.04080711481051461	-0.13745347818266584	0.008686583816184316	0.3175410710274005	1
0.4302513602163086	-0.6566556577331943	0.06434931368599209	0.3964386546158703	-0.09248268856977869	0.5119308684732313	0.10239154925827496	0.09178946931841743	0.06074046983238486	-0.3049651873369697	-0.7105565623412344	-0.5306562428539516	-0.43655645696738304	-0.6215227041408962	-0.5468996996299609	-0.48616247986343203	0.42394973731492175	0.036351015328392196	-0.12666260975828048	0.07494464624714926	-0.04080711481051461	-0.13575196275198836	0.008686583816184316	-0.8958920691172001	1
0.20813327254223943	-0.22927108530504206	-0.010029758532750057	0.42106388722071925	-0.130594184451996	0.6635768368605405	0.10239154925827496	0.0999627346386433	0.05462371629428985	0.09112873275149665	-0.640826817159318	-0.4483920288928803	-0.43655645696738304	-0.5886474680622942	-0.5348675133371825	-0.2583854594399983	-0.30219044908498854	0.02073597707667286	-0.12666260975828048	0.07494464624714926	-0.04080711481051461	-0.13745347818266584	0.008686583816184316	0.3175410710274005	1
0.4675943574890222	-0.6536747714390138	0.06434931368599209	0.489319980671595	-0.14053554730654313	0.6679781710353696	0.10239154925827496	0.12335828798684942	-0.05881425841221189	-0.942548929800288	-0.74387244933274	-0.4837464908006399	-0.43655645696738304	-0.5886474680622942	-0.5462661542312448	-0.5386484658862696	1.2318923929087089	0.036351015328392196	-0.12666260975828048	0.07494464624714926	-0.04080711481051461	-0.13575196275198836	0.008686583816184316	-0.8958920691172001	1
0.23553430300858236	-0.5843691650993134	-0.010029758532750057	0.4266834915843904	-0.14387598533800736	0.6679781710353696	0.09735855389051817	0.10181430806472971	-0.008212024597056033	0.09766427457230176	-0.7577879265212653	-0.48283902244073196	-0.43655645696738304	-0.5886474680622942	-0.5470503651681047	-0.5941741808293486	1.503910753865271	0.02073597707667286	-0.12666260975828048	0.07494464624714926	-0.04080711481051461	-0.13745347818266584	0.008686583816184316	0.3175410710274005	1
0.4622596435929206	-0.44929775489425205	0.06434931368599209	0.4702512108083535	-0.12657425094931302	0.6679781710353696	0.09735855389051817	0.11686089739688778	0.06518901786008918	-0.7374788900177324	-0.7012626487445187	-0.49122491767628934	-0.43655645696738304	-0.5886474680622942	-0.5436737360473435	-0.4504963271992645	0.6132998033144904	0.036351015328392196	-0.12666260975828048	0.07494464624714926	-0.04080711481051461	-0.13575196275198836	0.008686583816184316	-0.8958920691172001	1
0.26851253436630407	-0.32875816537332164	-0.010029758532750057	0.42813574889185596	-0.1288022942382242	0.6679781710353696	0.09735855389051817	0.10239189908501498	0.06518901786008918	0.20552860486861405	-0.611878561694138	-0.49963002926495054	-0.42864013742426177	-0.5886474680622942	-0.5352303165199982	-0.39476796366150263	-0.6097707881888967	0.02073597707667286	-0.12666260975828048	0.07494464624714926	-0.04080711481051461	-0.13745347818266584	0.008686583816184316	0.3175410710274005	1
0.422249289372155	-0.6566556577331943	0.06434931368599209	0.4838898011741148	-0.15161220400047598	0.7131918766495283	0.09735855389051817	0.12142872290716424	-0.010436298610909453	-0.7118026788524998	-0.7283825933382138	-0.5548626991992727	-0.43655645696738304	-0.6591509863995371	-0.5495746330501521	-0.4504963271992645	0.15446936615352558	0.036351015328392196	-0.12666260975828048	0.07494464624714926	-0.04080711481051461	-0.13575196275198836	0.008686583816184316	-0.8958920691172001	1
0.34877572980311233	-0.21026793517964038	-0.010029758532750057	0.45295040636289446	-0.17200764773394422	0.7131918766495283	0.09419495680221417	0.11068690843186865	-0.10218760168234223	-0.20766675199669835	-0.6075109301678125	-0.48799973971023053	-0.43655645696738304	-0.5751805038855174	-0.533927048984457	-0.39476796366150263	-0.5234656232020104	0.02073597707667286	-0.12666260975828048	0.07494464624714926	-0.04080711481051461	-0.13745347818266584	0.008686583816184316	0.3175410710274005	1
0.43995084002740326	-0.2968999431042659	0.13872838590473435	0.5061787937626041	-0.19755000494354777	0.767608371901966	0.09419495680221417	0.1289355320287493	-0.24565327557585379	-1.1125838650310569	-0.5291474947594389	-0.504009020373093	-0.43655645696738304	-0.5751805038855174	-0.524173566517102	-0.5070352851157574	-1.8273783651178408	0.05196605358011164	-0.06149545682242285	0.07494464624714926	0.02060217506561622	-0.13374108087936953	0.008686583816184316	0.22149636768291894	1
0.3638099235103098	-0.3317390516675023	-0.010029758532750057	0.48054329520473815	-0.21440954145330848	0.767608371901966	0.08096536897839657	0.12002748946750467	-0.2862462763286705	-0.8108844368780239	-0.49710126809535354	-0.508013318198926	-0.43655645696738304	-0.5751805038855174	-0.5192595950259302	-0.6349065483605855	-2.5772258799057908	0.03635101532839231	-0.04846661132838417	0.07494464624714926	0.02060217506561622	-0.135442596310047	0.008686583816184316	0.9647602012536918	1
0.4554700077251539	-0.6566556577331943	0.06434931368599209	0.5292254858158603	-0.24450053460675727	0.9000485184354727	0.09016856050800846	0.1367904528803892	-0.2801295227905755	-0.5717426430882979	-0.5864853551457343	-0.4393288236323308	-0.43655645696738304	-0.5751805038855174	-0.5277030145532755	-0.2814873992338341	-1.1476118793913586	0.05196605358011164	-0.06149545682242285	0.07494464624714926	0.02060217506561622	-0.13374108087936953	0.008686583816184316	0.2214963676829191	1
0.3109477585398433	-0.6514391067183781	-0.010029758532750057	0.5002434812886162	-0.22336988553983514	0.8376295974106178	0.09016856050800846	0.12680269490171345	-0.24565327557585379	-0.05226914650062992	-0.5850633355790237	-0.4416638309245363	-0.43655645696738304	-0.5751805038855174	-0.5277008775307712	-0.2871615598849517	-1.145097816712109	0.03635101532839231	-0.04846661132838417	0.07494464624714926	0.02060217506561622	-0.135442596310047	0.008686583816184316	0.9647602012536918	1
0.4617746696023663	-0.6566556577331943	0.06434931368599209	0.5296674771703073	-0.2168000875122137	0.8376295974106178	0.09390735706691404	0.13701308932861667	-0.24454113856893087	-1.014589419725375	-0.706747581358974	-0.4800466358798021	-0.43655645696738304	-0.6365740170443526	-0.543349159399733	-0.3193826864395121	-0.051110964379053464	0.05196605358011164	-0.06149545682242285	0.07494464624714926	0.02060217506561622	-0.13374108087936953	0.008686583816184316	0.22149636768291894	1
0.18436954700505812	-0.5590316315987777	0.06434931368599209	0.46311620751515314	-0.14596712997417177	0.6287662847505257	0.09390735706691404	0.11430209690287466	-0.12331820481394594	-0.9249057639417243	-0.7782040645861819	-0.5588307449085321	-0.43655645696738304	-0.6612634513684432	-0.5527645561843608	-0.5666139719524919	1.2044481121533084	0.03635101532839231	-0.12666260975828048	0.07494464624714926	-0.04080711481051461	-0.13575196275198836	0.008686583816184316	-0.895892069117213	1
0.4302513602163086	-0.6566556577331943	0.06434931368599209	0.4804170119606094	-0.1387007477197183	0.6287662847505257	0.09390735706691404	0.12029682005804235	-0.12331820481394594	-1.245622100972565	-0.8667755690270137	-0.721913800639029	-0.43655645696738304	-0.8223389052475375	-0.5610551567962938	-0.6671276749151459	1.641995168997891	0.05196605358011164	-0.1493314692884453	0.07494464624714926	-0.04080711481051461	-0.13405044732131088	-0.19430598217812048	-2.5183945217979526	1
0.35605033966143335	-0.6566556577331943	0.06434931368599209	0.4545289469144873	-0.15363274298453042	0.6287662847505257	0.09390735706691404	0.111312650051711	-0.18114932917411974	-0.9280072952983065	-0.8667755690270137	-0.721913800639029	-0.43655645696738304	-0.8223389052475375	-0.5610551567962938	-0.6671276749151459	1.641995168997891	0.05196605358011164	-0.1493314692884453	0.07494464624714926	-0.04080711481051461	-0.13405044732131088	-0.19430598217812048	-2.5183945217979526	1
0.44286068397073125	-0.532389960344538	0.06434931368599209	0.48887798931714793	-0.14715031395661915	0.6287662847505257	0.09390735706691404	0.12317186571656197	-0.2556625086381929	-1.6776473222426966	-0.8343230510581539	-0.691044123489978	-0.43655645696738304	-0.8034587495879387	-0.5598446180472004	-0.5666139719524919	0.04084258879183216	0.06758109183183109	-0.25019632724850627	0.16242192042188108	-0.04080711481051461	-0.1323489318906334	-0.19430598217812048	-0.28917549904489986	1
0.6009622048915741	-0.6566556577331943	-0.010029758532750057	0.5251212803817211	-0.09258457219584454	0.6287662847505257	0.1764484810981249	0.13603099722722117	-0.2556625086381929	-0.5095181024846467	-0.8343230510581539	-0.691044123489978	-0.43655645696738304	-0.8034587495879387	-0.5598446180472004	-0.5666139719524919	0.04084258879183216	0.05196605358011164	-0.1493314692884453	0.07494464624714926	-0.04080711481051461	-0.13405044732131088	-0.19430598217812048	-2.5183945217979526	1
0.4508627548148848	-0.6566556577331943	-0.010029758532750057	0.5945139230297413	-0.18312438965307315	0.9120521570940988	0.1764484810981249	0.1597350177189841	-0.40746921008365544	0.8233382759183413	-0.8609351315208807	-0.7009978204705283	-0.43655645696738304	-0.8034587495879387	-0.5605930556634647	-0.6728018355662635	1.6579762348254816	0.036351015328392196	-0.12666260975828048	0.07494464624714926	-0.04080711481051461	-0.13575196275198836	0.008686583816184316	-0.8958920691172001	1
0.6004772309010199	-0.6406333939019733	0.06434931368599209	0.6388393417184682	-0.1565038765740057	0.9120521570940988	0.1764484810981249	0.1754178579631721	-0.09329050562693107	-0.1888298602667598	-0.8565674999945554	-0.7032606748816037	-0.43655645696738304	-0.8034587495879387	-0.5605728956909621	-0.6553740564235453	1.5655822401370139	0.036351015328392196	-0.12666260975828048	0.07494464624714926	-0.04080711481051461	-0.13575196275198836	0.008686583816184316	-0.8958920691172001	1
0.38660370106638253	-0.6566556577331943	-0.08440883075149226	0.6467951860984962	-0.16971545633070476	0.9624674394603295	0.1764484810981249	0.17816191991354563	-0.09329050562693107	0.05084035843411124	-0.8565674999945554	-0.7032606748816037	-0.43655645696738304	-0.8034587495879387	-0.5605728956909621	-0.6553740564235453	1.5655822401370139	0.00512093882495342	-0.06149545682242292	-0.012532627927582626	-0.04080711481051461	-0.13884562717140198	0.008686583816184316	-0.799847365772717	1
0.9959735201984053	-0.22927108530504206	-0.010029758532750057	0.790821226025827	0.0323323172609184	0.9624674394603295	0.4106984655002911	0.23093590369210723	-0.1105286292342932	1.01342624537569	-0.77393800588605	-0.4758482337825377	-0.43655645696738304	-0.5886474680622942	-0.5474412549324059	-0.6553740564235453	1.6501152029388755	-0.010494099426766022	-0.09071498373692742	-0.012532627927582626	-0.04080711481051461	-0.14054714260207943	-0.19430598217812048	-0.2891754990449023	1
0.15890841250093457	-0.6566556577331943	-0.08440883075149226	0.675714049003678	0.14011188988262313	0.5867535494453346	0.4106984655002911	0.1911728928867609	0.03571738717653703	0.5211192860305071	-0.77393800588605	-0.4758482337825377	-0.43655645696738304	-0.5886474680622942	-0.5474412549324059	-0.6553740564235453	1.6501152029388755	-0.026109137678485463	-0.06149545682242287	-0.012532627927582626	-0.04080711481051461	-0.14193929159081556	0.008686583816184456	0.22149636768291275	1
0.5476150659305534	-0.619953495236095	-0.08440883075149226	0.7009075562070985	0.13680258791588876	0.5867535494453346	0.4106984655002911	0.20006154171931154	0.03571738717653703	0.26273706196442465	-0.7639330825059789	-0.4819324618868799	-0.43655645696738304	-0.5886474680622942	-0.5473354695926472	-0.6328800624137577	1.6195744121865894	-0.04172417593020485	-0.04846661132838421	-0.012532627927582626	-0.04080711481051461	-0.1433314405795517	0.008686583816184456	0.9647602012536907	1
0.09755920269576025	-0.5165540019067033	-0.08440883075149226	0.5699518320469574	0.21288772060699915	0.4855228634242544	0.4106984655002911	0.15507392643867865	0.4366427781735246	0.6840329968162745	-0.7301093313835053	-0.4905750958817769	-0.43655645696738304	-0.5886474680622942	-0.5458141821489593	-0.5204100923648203	1.1342368281717619	-0.07295425243364373	-0.14933146928844523	-0.012532627927582626	-0.10221640468664536	-0.14642510499896527	-0.19430598217812048	1.940043523708154	1
0.09634676771937342	-0.4379331258976883	-0.08440883075149226	0.49437131043669036	0.2598286941847655	0.48352225698115003	0.4106984655002911	0.12961175533658953	0.5773281095497226	0.9000538276807358	-0.6704860824078536	-0.5080455970952359	-0.43655645696738304	-0.5886474680622942	-0.5420572856831563	-0.4748141585611969	0.33434759410130405	-0.07295425243364373	-0.14933146928844523	-0.012532627927582626	-0.10221640468664536	-0.14642510499896527	-0.19430598217812048	1.940043523708154	1
0.09270946279021292	-0.6566556577331943	-0.08440883075149226	0.2591687682493578	-0.02578029431099245	0.47752043765183705	0.1448125102150822	0.04597327886876267	-0.3112693589845158	1.6720677896479808	-0.7869901140519294	-0.6315737358214915	-0.43655645696738304	-0.736520015885725	-0.5564016022133101	-0.5204100923648203	0.19893451583944746	-0.08856929068536318	-0.25019632724850627	-0.012532627927582626	-0.16362569456277615	-0.1478172539877014	-0.19430598217812048	-0.28917549904489986	0
0.12156541522821981	-0.6566556577331943	-0.08440883075149226	0.24944495845154468	-0.02202332004570853	0.47752043765183705	0.1448125102150822	0.04275827082914615	-0.39690390851785357	1.7476231522878132	-0.7869901140519294	-0.6315737358214915	-0.43655645696738304	-0.736520015885725	-0.5564016022133101	-0.5204100923648203	0.19893451583944763	-0.08856929068536318	-0.25019632724850627	-0.012532627927582626	-0.16362569456277615	-0.1478172539877014	-0.19430598217812048	-0.28917549904489986	0
0.09537681973826373	-0.6566556577331943	-0.08440883075149226	0.13168583330271927	-0.296224889831454	0.47752043765183705	-0.10784385724630846	0.002504382371536711	-0.44973041634686034	1.6478084172731233	-0.7969950374320005	-0.6227211953731774	-0.43655645696738304	-0.736520015885725	-0.5565073875530689	-0.5204100923648203	0.27292264156497453	-0.08856929068536318	-0.25019632724850627	-0.012532627927582626	-0.16362569456277615	-0.1478172539877014	-0.19430598217812048	-0.28917549904489986	0
0.08422241795550507	-0.6566556577331943	-0.08440883075149226	0.1282130440892153	-0.2930198553422474	0.4635161925501067	-0.10784385724630846	0.001366753975642507	-0.4463940053260815	1.1560431197595582	-0.8351864200807996	-0.6299654247236607	-0.43655645696738304	-0.736520015885725	-0.5580488349692595	-0.6728018355662635	1.6579762348254825	-0.08856929068536318	-0.25019632724850627	-0.012532627927582626	-0.16362569456277615	-0.1478172539877014	-0.19430598217812048	-0.28917549904489986	0
0.08397993096022792	-0.6566556577331943	-0.08440883075149226	0.1249928213639645	-0.2909778674631063	0.4631160712614862	-0.10784385724630846	0.0003120069373276066	-0.4291558817187219	1.2527201944835733	-0.8948096690564513	-0.7944467513643363	-0.43655645696738304	-0.8915221329792141	-0.5618057314350625	-0.6728018355662635	-0.7181962542837018	-0.08856929068536318	-0.25019632724850627	-0.012532627927582626	-0.16362569456277615	-0.1478172539877014	-0.19430598217812048	-0.28917549904489986	0
0.06094366640887804	-0.6290824595120232	-0.08440883075149226	0.11672126887361833	-0.28132178569918304	0.42510454884250376	-0.10784385724630846	-0.00239042890676617	-0.42859981321525914	0.16711298175578262	-0.8872932799181238	-0.7737114563534164	-0.43655645696738304	-0.8719818320168321	-0.5617460256430535	-0.6728018355662635	1.6579762348254816	-0.08856929068536318	-0.25019632724850627	-0.012532627927582626	-0.16362569456277615	-0.1478172539877014	-0.19430598217812048	-0.28917549904489986	0
0.10265142959658474	-0.2274080313711792	-0.08440883075149226	0.11179622235264883	-0.2903741879460521	0.42510454884250376	-0.11906024692302386	-0.004010249663756783	-0.42859981321525914	-1.0301111519565649	-0.7702813841430799	-0.4761985576670442	-0.43655645696738304	-0.5873271774567278	-0.5472763771042906	-0.6428098435532135	1.6348809967438	-0.08856929068536318	-0.25019632724850627	-0.012532627927582626	-0.16362569456277615	-0.1478172539877014	-0.19430598217812048	-0.28917549904489986	0
0.09852915067686994	-0.6158547765815966	-0.08440883075149226	0.11261706343947636	-0.2895722869971099	0.42510454884250376	-0.11906024692302386	-0.0037410482102210704	-0.4213709226702362	-1.015881004942585	-0.7591591596748791	-0.4830738524448257	-0.43655645696738304	-0.5873271774567278	-0.5471456452977465	-0.6284217933307368	1.6040530905325145	-0.08856929068536318	-0.25019632724850627	-0.012532627927582626	-0.16362569456277615	-0.1478172539877014	-0.19430598217812048	-0.28917549904489986	0
0.09925661166270248	-0.6566556577331943	-0.08440883075149226	0.11653184400742737	-0.28821118153968284	0.42510454884250376	-0.11906024692302386	-0.002458425451037803	-0.4197027171598455	-1.511659948510586	-0.7591591596748791	-0.4830738524448257	-0.43655645696738304	-0.5873271774567278	-0.5471456452977465	-0.6284217933307368	1.6040530905325145	-0.08856929068536318	-0.25019632724850627	-0.012532627927582626	-0.16362569456277615	-0.1478172539877014	-0.19430598217812048	-0.28917549904489986	0
0.11792811029905931	-0.5426367569807841	-0.08440883075149226	0.1253716710963479	-0.28272262334148257	0.42510454884250376	-0.11000085526106138	0.00044285252091558295	-0.445281868319156	-1.4722094033486852	-0.728077874859633	-0.4973579806440891	-0.43655645696738304	-0.5873271774567278	-0.5461247155058269	-0.578772887633458	1.3442204476516453	-0.08856929068536318	-0.25019632724850627	-0.012532627927582626	-0.16362569456277615	-0.1478172539877014	-0.19430598217812048	-0.28917549904489986	0
0.09586179372881913	-0.3736577651794179	-0.08440883075149226	0.13446406467352157	-0.3006365486337724	0.48272201440390905	-0.11000085526106138	0.0034143545321623906	-0.445281868319156	1.4024043781479485	-0.6584497025039102	-0.49288513128620876	-0.43655645696738304	-0.5873271774567278	-0.5398950305036614	-0.40935866247866215	0.07282940064604632	-0.08856929068536318	-0.25019632724850627	-0.012532627927582626	-0.16362569456277615	-0.1478172539877014	-0.19430598217812048	-0.28917549904489986	0
0.08713226189883413	-0.0532124885549968	-0.08440883075149226	0.1304230008614447	-0.29701463604638945	0.4683176480135582	-0.11000085526106138	0.002089569724491268	-0.44695007382954416	0.8034308019181554	-0.6109644062583954	-0.38079762307719056	-0.43655645696738304	-0.4638800058362744	-0.5257680442557695	-0.40935866247866215	0.6968523610842123	-0.08856929068536318	-0.25019632724850627	-0.012532627927582626	-0.16362569456277615	-0.1478172539877014	-0.19430598217812048	-0.28917549904489986	0
0.11356334438406626	-0.6566556577331943	-0.08440883075149226	0.1343377814293957	-0.2948197502098005	0.4683176480135582	-0.11000085526106138	0.0033756531661089315	-0.4141420321252157	-0.11812319813592835	-0.6220866307265962	-0.36817654037488956	-0.43655645696738304	-0.4638800058362744	-0.5258987760623136	-0.3649786202431355	0.6280925434450826	-0.08856929068536318	-0.25019632724850627	-0.012532627927582626	-0.16362569456277615	-0.1478172539877014	-0.19430598217812048	-0.28917549904489986	0
0.10628873452574525	-0.6566556577331943	-0.08440883075149226	0.13616888846924174	-0.29495688194097447	0.4683176480135582	-0.11000085526106138	0.003976837942334857	-0.4141420321252157	-0.5957297602156594	-0.6220866307265962	-0.36817654037488956	-0.43655645696738304	-0.4638800058362744	-0.5258987760623136	-0.3649786202431355	0.6280925434450826	-0.08856929068536318	-0.25019632724850627	-0.012532627927582626	-0.16362569456277615	-0.1478172539877014	-0.19430598217812048	-0.28917549904489986	0
0.08737474889411127	-0.6566556577331943	-0.08440883075149226	0.1282130440892153	-0.29637844584097917	0.4683176480135582	-0.11258925287876513	0.0013648533438735432	-0.41136168960789954	0.18860537731048574	-0.6531679155418423	-0.34396576976679316	-0.43655645696738304	-0.4638800058362744	-0.5269197058542331	-0.3649786202431355	0.7063210941226155	-0.08856929068536318	-0.25019632724850627	-0.012532627927582626	-0.16362569456277615	-0.1478172539877014	-0.19430598217812048	-0.28917549904489986	0
0.10701619551157779	-0.4111051492500624	-0.08440883075149226	0.13111755870414635	-0.29560209990748254	0.4683176480135582	-0.11258925287876513	0.0023182174291941898	-0.40969348409750883	-0.5361491697512305	-0.6633759845743005	-0.3493292748507914	-0.43655645696738304	-0.4638800058362744	-0.5284740544534761	-0.40571098777437226	0.888214430880398	-0.08856929068536318	-0.25019632724850627	-0.012532627927582626	-0.16362569456277615	-0.1478172539877014	-0.19430598217812048	-0.28917549904489986	0
0.11501826635573136	-0.3889348074370938	-0.010029758532750057	0.13837884524147115	-0.29734332173948974	0.4687177693021787	-0.11172645367286343	0.0047014644473836464	-0.43805297777413305	-1.6238358351221247	-0.7548931009747473	-0.5577131386182037	-0.43655645696738304	-0.7017963729593302	-0.5514420091077824	-0.40571098777437226	-0.05647397975172877	-0.07295425243364373	-0.14933146928844523	-0.012532627927582626	-0.10221640468664536	-0.14642510499896527	-0.19430598217812048	1.9400435237081548	0
0.0767053211019069	-0.5232609960686098	-0.08440883075149226	0.12878131868778964	-0.2903031187870128	0.45111243260286016	-0.11172645367286343	0.001554956728254004	-0.40969348409750883	-0.7870550059225762	-0.7185300291974333	-0.5782388268293133	-0.43655645696738304	-0.7017963729593302	-0.5500446144534659	-0.40571098777437226	-0.7404220109562017	-0.07295425243364378	-0.1493314692884452	-0.012532627927582626	-0.10221640468664536	-0.14642510499896527	-0.19430598217812048	1.9400435237081626	1
0.10046904663908933	-0.6566556577331943	-0.08440883075149226	0.12726591975825902	-0.29104967853354696	0.45111243260286016	-0.11172645367286343	0.001057367736135961	-0.40969348409750883	-0.5556307489874825	-0.7185300291974333	-0.5782388268293133	-0.43655645696738304	-0.7017963729593302	-0.5500446144534659	-0.40571098777437226	-0.7404220109562017	-0.07295425243364373	-0.14933146928844523	-0.012532627927582626	-0.10221640468664536	-0.14642510499896527	-0.19430598217812048	1.9400435237081546	1
0.12908251208181798	-0.454328000515682	-0.010029758532750057	0.13812627875321795	-0.2851386661769259	0.45111243260286016	-0.10338606134915258	0.0046266766213039585	-0.4213709226702362	-0.7677102158089283	-0.6633759845743006	-0.6130619357634333	-0.43655645696738304	-0.7017963729593302	-0.5468298239004982	-0.5508073815672357	-1.9655384915643015	-0.057339214181924295	-0.1266626097582804	-0.012532627927582626	-0.10221640468664536	-0.14503295601022917	0.008686583816184456	0.3175410710274032	1
0.10046904663908933	-0.10798627421056647	0.06434931368599209	0.1364214549574978	-0.28498365027545614	0.45111243260286016	-0.10338606134915258	0.004066850689796801	-0.4213709226702362	-0.46707949704597235	-0.5807464904657951	-0.4519207630877492	-0.43655645696738304	-0.5026965496399249	-0.5279239864963358	-0.5266921987999861	0.283157301885922	-0.026109137678485463	-0.06149545682242287	-0.012532627927582626	-0.04080711481051461	-0.14193929159081556	0.008686583816184456	0.22149636768291292	1
[truncated: 25,314 more rows]
